# Supplementary material for: 5,8-Bis(3-hy­droxy-3-methyl­but-1-yn-1-yl)-2,11-dithia­[3.3]paracyclo­phane
Source: Acta Crystallogr Sect E Struct Rep Online. 2011 Nov 19;67(Pt 12):o3374. doi: 10.1107/S1600536811048446 (PMC3239018; doi:10.1107/S1600536811048446)
Supplement: Supplementary file 1 [file e-67-o3374-sup1.cif]

##############################################################################
#                                                                            #
# This CIF contains the data in a paper accepted for publication in          #
# Acta Crystallographica Section E. It conforms to the requirements of       #
# Notes for Authors for Acta Crystallographica Section E, and has been       #
# peer reviewed under the auspices of the IUCr Commission on Journals.       #
#                                                                            #
# Full details of the Crystallographic Information File format               #
# are given in the paper "The Crystallographic Information File (CIF):       #
# a New Standard Archive File for Crystallography" by S. R. Hall, F. H.      #
# Allen and I. D. Brown [Acta Cryst. (1991), A47, 655-685].                  #
#                                                                            #
# The current version of the core CIF dictionary is obtainable from          #
# ftp://ftp.iucr.org/pub/cif_core.dic.                                       #
#                                                                            #
# Software is freely available for graphical display of the structure(s)     #
# in this CIF. For information consult the CIF software page                 #
# http://www.iucr.org/resources/cif/software.                                #
#                                                                            #
# This file may be used for bona fide research purposes within the           #
# scientific community so long as proper attribution is given to the journal # 
# article from which it was obtained.                                        #
#                                                                            #
##############################################################################
data_I
_audit_creation_method     SHELXL-97
_chemical_name_systematic
;
2,2'-dimethyl-4,4'-(3,10-dithiatricyclo[10.2.2.2^5,8^]octadeca-
1(14),5,7,12,15,17-hexaen-6,17-diyl)dibut-3-yn-2-ol
;
_chemical_name_common
;
5,8-Bis(3-hydroxy-3-methylbut-1-yn-1-yl)-2,11-dithia[3.3]paracyclophane
;
_chemical_formula_moiety     'C26 H28 O2 S2'
_chemical_formula_sum     'C26 H28 O2 S2'
_chemical_formula_iupac     'C26 H28 O2 S2'
_chemical_formula_weight     436.60
_chemical_melting_point     ?
_symmetry_cell_setting     monoclinic
_symmetry_space_group_name_H-M     'C 2/c'
_symmetry_space_group_name_Hall     '-C 2yc'
loop_
    _symmetry_equiv_pos_as_xyz
    'x, y, z'
    '-x, y, -z+1/2'
    'x+1/2, y+1/2, z'
    '-x+1/2, y+1/2, -z+1/2'
    '-x, -y, -z'
    'x, -y, z-1/2'
    '-x+1/2, -y+1/2, -z'
    'x+1/2, -y+1/2, z-1/2'
_cell_length_a     17.1059(5)
_cell_length_b     11.8596(4)
_cell_length_c     24.5073(10)
_cell_angle_alpha     90.00
_cell_angle_beta     108.113(2)
_cell_angle_gamma     90.00
_cell_volume     4725.4(3)
_cell_formula_units_Z     8
_cell_measurement_reflns_used     1923
_cell_measurement_theta_min     2.44
_cell_measurement_theta_max     21.75
_cell_measurement_temperature     298(2)
_exptl_crystal_description     block
_exptl_crystal_colour     colourless
_exptl_crystal_size_max     0.20
_exptl_crystal_size_mid     0.10
_exptl_crystal_size_min     0.10
_exptl_crystal_density_diffrn     1.227
_exptl_crystal_density_meas     ?
_exptl_crystal_density_method     'not measured'
_exptl_crystal_F_000     1856
_exptl_absorpt_coefficient_mu     0.245
_exptl_absorpt_correction_type     multi-scan
_exptl_absorpt_process_details     '(SADABS; Bruker, 2007)'
_exptl_absorpt_correction_T_min     0.9427
_exptl_absorpt_correction_T_max     0.9759
_exptl_special_details     ?
_diffrn_ambient_temperature     298(2)
_diffrn_radiation_type     MoK\a
_diffrn_radiation_wavelength     0.71073
_diffrn_radiation_source     'fine-focus sealed tube'
_diffrn_radiation_monochromator     graphite
_diffrn_measurement_device_type     'Bruker SMART CCD area-detector'
_diffrn_measurement_method     '\f and \w scans'
_diffrn_detector_area_resol_mean     ?
_diffrn_reflns_number     14956
_diffrn_reflns_av_R_equivalents     0.0804
_diffrn_reflns_av_sigmaI/netI     0.0827
_diffrn_reflns_theta_min     1.75
_diffrn_reflns_theta_max     26.00
_diffrn_reflns_theta_full     26.00
_diffrn_measured_fraction_theta_max     0.999
_diffrn_measured_fraction_theta_full     0.999
_diffrn_reflns_limit_h_min     -21
_diffrn_reflns_limit_h_max     20
_diffrn_reflns_limit_k_min     -12
_diffrn_reflns_limit_k_max     14
_diffrn_reflns_limit_l_min     -30
_diffrn_reflns_limit_l_max     29
_diffrn_standards_number     ?
_diffrn_standards_interval_count     ?
_diffrn_standards_interval_time     ?
_diffrn_standards_decay_%     ?
_refine_special_details
;
Refinement of <i>F</i>^2^ against ALL reflections. The weighted <i>R</i>-factor
<i>wR</i> and goodness of fit <i>S</i> are based on <i>F</i>^2^, conventional
<i>R</i>-factors <i>R</i> are based on <i>F</i>, with <i>F</i> set to zero for
negative <i>F</i>^2^. The threshold expression of <i>F</i>^2^ >
\s(<i>F</i>^2^) is used only for calculating <i>R</i>-factors(gt) <i>etc</i>.
and is not relevant to the choice of reflections for refinement.
<i>R</i>-factors based on <i>F</i>^2^ are statistically about twice as large
as those based on <i>F</i>, and <i>R</i>- factors based on ALL data will be
even larger.
;
_reflns_number_total     4646
_reflns_number_gt     2596
_reflns_threshold_expression     I>2sigma(I)
_refine_ls_structure_factor_coef     Fsqd
_refine_ls_matrix_type     full
_refine_ls_R_factor_all     0.1180
_refine_ls_R_factor_gt     0.0658
_refine_ls_wR_factor_gt     0.1306
_refine_ls_wR_factor_ref     0.1489
_refine_ls_goodness_of_fit_ref     0.917
_refine_ls_restrained_S_all     0.917
_refine_ls_number_reflns     4646
_refine_ls_number_parameters     277
_refine_ls_number_restraints     0
_refine_ls_hydrogen_treatment     constr
_refine_ls_weighting_scheme     calc
_refine_ls_weighting_details
         'calc w=1/[\s^2^(Fo^2^)+(0.0638P)^2^+0.0000P] where P=(Fo^2^+2Fc^2^)/3'
_atom_sites_solution_hydrogens     geom
_atom_sites_solution_primary     direct
_atom_sites_solution_secondary     difmap
_refine_ls_shift/su_max     0.000
_refine_ls_shift/su_mean     0.000
_refine_diff_density_max     0.273
_refine_diff_density_min     -0.218
_refine_ls_extinction_method     none
_refine_ls_extinction_coef     ?
loop_
    _atom_type_symbol
    _atom_type_description
    _atom_type_scat_dispersion_real
    _atom_type_scat_dispersion_imag
    _atom_type_scat_source
    'C' 'C' 0.0033 0.0016
                         'International Tables Vol C Tables 4.2.6.8 and 6.1.1.4'
    'H' 'H' 0.0000 0.0000
                         'International Tables Vol C Tables 4.2.6.8 and 6.1.1.4'
    'O' 'O' 0.0106 0.0060
                         'International Tables Vol C Tables 4.2.6.8 and 6.1.1.4'
    'S' 'S' 0.1246 0.1234
                         'International Tables Vol C Tables 4.2.6.8 and 6.1.1.4'
_computing_data_collection     'SMART (Bruker, 2007)'
_computing_cell_refinement     'SAINT (Bruker, 2007)'
_computing_data_reduction     'SAINT (Bruker, 2007)'
_computing_structure_solution     'SHELXS97 (Sheldrick, 2008)'
_computing_structure_refinement     'SHELXL97 (Sheldrick, 2008)'
_computing_molecular_graphics     'SHELXTL (Sheldrick, 2008)'
_computing_publication_material     'SHELXTL (Sheldrick, 2008)'
loop_
    _atom_site_type_symbol
    _atom_site_label
    _atom_site_fract_x
    _atom_site_fract_y
    _atom_site_fract_z
    _atom_site_U_iso_or_equiv
    _atom_site_adp_type
    _atom_site_calc_flag
    _atom_site_refinement_flags
    _atom_site_occupancy
    _atom_site_symmetry_multiplicity
    _atom_site_disorder_assembly
    _atom_site_disorder_group
    C C1 1.00428(17) 0.1057(2) 0.17980(12) 0.0432(7) Uani d . 1 1 . .
    C C2 0.91906(18) 0.1194(2) 0.15785(12) 0.0439(7) Uani d . 1 1 . .
    C C3 0.88756(18) 0.2274(2) 0.15218(12) 0.0467(7) Uani d . 1 1 . .
    H H3 0.8308 0.2376 0.1396 0.056 Uiso calc R 1 1 . .
    C C4 0.93876(18) 0.3215(2) 0.16488(12) 0.0427(7) Uani d . 1 1 . .
    C C5 1.02399(17) 0.3086(2) 0.18464(12) 0.0432(7) Uani d . 1 1 . .
    C C6 1.05457(18) 0.1999(2) 0.19349(12) 0.0479(8) Uani d . 1 1 . .
    H H6 1.1110 0.1896 0.2092 0.057 Uiso calc R 1 1 . .
    C C7 0.86268(19) 0.0188(2) 0.13702(14) 0.0607(9) Uani d . 1 1 . .
    H H7A 0.8323 0.0059 0.1639 0.073 Uiso calc R 1 1 . .
    H H7B 0.8966 -0.0472 0.1380 0.073 Uiso calc R 1 1 . .
    C C8 0.8537(3) 0.0327(3) 0.01972(17) 0.0937(13) Uani d . 1 1 . .
    H H8A 0.8882 -0.0341 0.0274 0.112 Uiso calc R 1 1 . .
    H H8B 0.8182 0.0278 -0.0197 0.112 Uiso calc R 1 1 . .
    C C9 0.9086(2) 0.1353(3) 0.02529(14) 0.0646(9) Uani d . 1 1 . .
    C C10 0.8766(2) 0.2425(3) 0.01542(15) 0.0699(10) Uani d . 1 1 . .
    H H10 0.8201 0.2520 -0.0005 0.084 Uiso calc R 1 1 . .
    C C11 0.9268(2) 0.3362(3) 0.02867(14) 0.0615(9) Uani d . 1 1 . .
    H H11 0.9034 0.4077 0.0221 0.074 Uiso calc R 1 1 . .
    C C12 1.0111(2) 0.3257(3) 0.05155(13) 0.0555(8) Uani d . 1 1 . .
    C C13 1.0431(2) 0.2181(3) 0.05674(14) 0.0658(9) Uani d . 1 1 . .
    H H13 1.0999 0.2083 0.0691 0.079 Uiso calc R 1 1 . .
    C C14 0.9928(2) 0.1248(3) 0.04403(14) 0.0644(9) Uani d . 1 1 . .
    H H14 1.0162 0.0533 0.0482 0.077 Uiso calc R 1 1 . .
    C C15 1.0646(2) 0.4279(3) 0.07326(15) 0.0728(10) Uani d . 1 1 . .
    H H15A 1.0291 0.4911 0.0742 0.087 Uiso calc R 1 1 . .
    H H15B 1.0930 0.4460 0.0457 0.087 Uiso calc R 1 1 . .
    C C16 1.08110(18) 0.4088(2) 0.19252(14) 0.0566(9) Uani d . 1 1 . .
    H H16A 1.1188 0.4074 0.2314 0.068 Uiso calc R 1 1 . .
    H H16B 1.0486 0.4772 0.1885 0.068 Uiso calc R 1 1 . .
    C C17 1.04174(18) -0.0044(2) 0.18399(12) 0.0488(8) Uani d . 1 1 . .
    C C18 1.07335(18) -0.0932(3) 0.18470(13) 0.0528(8) Uani d . 1 1 . .
    C C19 1.1114(2) -0.2046(3) 0.18242(14) 0.0586(9) Uani d . 1 1 . .
    C C20 1.0999(3) -0.2365(3) 0.12062(17) 0.1061(15) Uani d . 1 1 . .
    H H20A 1.1261 -0.3076 0.1194 0.159 Uiso calc R 1 1 . .
    H H20B 1.1241 -0.1796 0.1030 0.159 Uiso calc R 1 1 . .
    H H20C 1.0423 -0.2424 0.1002 0.159 Uiso calc R 1 1 . .
    C C21 1.2026(2) -0.2005(3) 0.21646(18) 0.0865(12) Uani d . 1 1 . .
    H H21A 1.2090 -0.1789 0.2554 0.130 Uiso calc R 1 1 . .
    H H21B 1.2297 -0.1465 0.1994 0.130 Uiso calc R 1 1 . .
    H H21C 1.2266 -0.2736 0.2161 0.130 Uiso calc R 1 1 . .
    C C22 0.90358(18) 0.4331(3) 0.15376(13) 0.0492(8) Uani d . 1 1 . .
    C C23 0.87791(18) 0.5261(3) 0.14457(14) 0.0550(8) Uani d . 1 1 . .
    C C24 0.8459(2) 0.6417(3) 0.13498(17) 0.0758(12) Uani d . 1 1 . .
    C C25 0.8404(3) 0.6801(3) 0.0756(2) 0.140(2) Uani d . 1 1 . .
    H H25A 0.8150 0.7531 0.0687 0.210 Uiso calc R 1 1 . .
    H H25B 0.8080 0.6273 0.0480 0.210 Uiso calc R 1 1 . .
    H H25C 0.8947 0.6843 0.0720 0.210 Uiso calc R 1 1 . .
    C C26 0.7637(2) 0.6443(4) 0.1460(2) 0.135(2) Uani d . 1 1 . .
    H H26A 0.7712 0.6261 0.1855 0.203 Uiso calc R 1 1 . .
    H H26B 0.7274 0.5902 0.1217 0.203 Uiso calc R 1 1 . .
    H H26C 0.7402 0.7183 0.1378 0.203 Uiso calc R 1 1 . .
    O O1 1.07259(14) -0.28867(17) 0.20705(10) 0.0672(6) Uani d . 1 1 . .
    H H1 1.0921 -0.2870 0.2421 0.101 Uiso calc R 1 1 . .
    O O2 0.90016(13) 0.71742(18) 0.17522(11) 0.0744(7) Uani d . 1 1 . .
    H H2 0.9478 0.7048 0.1765 0.112 Uiso calc R 1 1 . .
    S S1 0.79017(5) 0.03053(7) 0.06626(4) 0.0678(3) Uani d . 1 1 . .
    S S2 1.14046(5) 0.41556(7) 0.14312(4) 0.0590(3) Uani d . 1 1 . .
loop_
    _atom_site_aniso_label
    _atom_site_aniso_U_11
    _atom_site_aniso_U_22
    _atom_site_aniso_U_33
    _atom_site_aniso_U_12
    _atom_site_aniso_U_13
    _atom_site_aniso_U_23
    C1 0.0508(18) 0.0408(18) 0.0387(18) 0.0058(14) 0.0149(15) 0.0022(13)
    C2 0.0529(19) 0.0422(17) 0.0369(17) 0.0019(14) 0.0146(15) 0.0054(13)
    C3 0.0460(17) 0.0450(19) 0.051(2) 0.0045(14) 0.0173(16) 0.0028(15)
    C4 0.0547(19) 0.0374(17) 0.0399(18) 0.0096(14) 0.0202(15) -0.0001(13)
    C5 0.0491(18) 0.0392(17) 0.0419(18) 0.0000(14) 0.0148(15) -0.0077(13)
    C6 0.0467(17) 0.0476(19) 0.048(2) 0.0069(15) 0.0132(15) -0.0037(14)
    C7 0.057(2) 0.0465(19) 0.075(2) -0.0017(16) 0.0148(18) 0.0075(17)
    C8 0.109(3) 0.088(3) 0.088(3) -0.035(2) 0.036(3) -0.036(2)
    C9 0.074(3) 0.075(3) 0.048(2) -0.011(2) 0.0235(19) -0.0121(18)
    C10 0.059(2) 0.089(3) 0.065(3) -0.003(2) 0.024(2) 0.001(2)
    C11 0.067(2) 0.068(2) 0.052(2) 0.0091(19) 0.0225(19) 0.0164(18)
    C12 0.063(2) 0.058(2) 0.045(2) 0.0012(17) 0.0159(17) 0.0096(16)
    C13 0.062(2) 0.071(3) 0.058(2) 0.004(2) 0.0083(19) -0.0029(19)
    C14 0.084(3) 0.058(2) 0.046(2) 0.003(2) 0.013(2) -0.0098(17)
    C15 0.077(2) 0.063(2) 0.075(3) -0.0068(19) 0.020(2) 0.0167(19)
    C16 0.0585(19) 0.0420(18) 0.068(2) 0.0066(15) 0.0177(18) -0.0097(16)
    C17 0.0575(19) 0.0392(18) 0.0475(19) -0.0003(15) 0.0131(16) 0.0013(15)
    C18 0.0551(19) 0.047(2) 0.052(2) 0.0068(16) 0.0108(16) 0.0014(16)
    C19 0.070(2) 0.0448(19) 0.059(2) 0.0146(16) 0.0179(19) 0.0058(16)
    C20 0.170(4) 0.077(3) 0.074(3) 0.028(3) 0.042(3) -0.012(2)
    C21 0.061(2) 0.083(3) 0.115(4) 0.020(2) 0.028(2) 0.027(2)
    C22 0.0521(19) 0.0460(19) 0.051(2) 0.0065(15) 0.0186(16) -0.0078(15)
    C23 0.0471(18) 0.045(2) 0.068(2) 0.0087(15) 0.0100(17) -0.0118(16)
    C24 0.069(2) 0.044(2) 0.083(3) 0.0186(17) -0.022(2) -0.0229(19)
    C25 0.212(6) 0.058(3) 0.087(4) 0.002(3) -0.046(4) -0.002(2)
    C26 0.056(2) 0.111(4) 0.201(6) 0.028(2) -0.014(3) -0.088(4)
    O1 0.0762(16) 0.0430(13) 0.0763(17) 0.0061(11) 0.0145(14) 0.0070(12)
    O2 0.0620(14) 0.0477(13) 0.0908(19) 0.0060(11) -0.0093(15) -0.0242(12)
    S1 0.0540(5) 0.0654(6) 0.0772(7) -0.0130(4) 0.0104(5) -0.0030(5)
    S2 0.0494(5) 0.0500(5) 0.0773(7) -0.0036(4) 0.0194(5) -0.0010(4)
_geom_special_details
;
All e.s.d.'s (except the e.s.d. in the dihedral angle between two l.s. planes)
are estimated using the full covariance matrix. The cell e.s.d.'s are taken
into account individually in the estimation of e.s.d.'s in distances, angles
and torsion angles; correlations between e.s.d.'s in cell parameters are only
used when they are defined by crystal symmetry. An approximate (isotropic)
treatment of cell e.s.d.'s is used for estimating e.s.d.'s involving l.s.
planes.
;
loop_
    _geom_bond_atom_site_label_1
    _geom_bond_atom_site_label_2
    _geom_bond_site_symmetry_2
    _geom_bond_distance
    _geom_bond_publ_flag
    C1 C6 . 1.386(4) ?
    C1 C2 . 1.397(4) ?
    C1 C17 . 1.445(4) ?
    C2 C3 . 1.381(4) ?
    C2 C7 . 1.519(4) ?
    C3 C4 . 1.393(4) ?
    C3 H3 . 0.9300 ?
    C4 C5 . 1.395(4) ?
    C4 C22 . 1.444(4) ?
    C5 C6 . 1.383(4) ?
    C5 C16 . 1.512(4) ?
    C6 H6 . 0.9300 ?
    C7 S1 . 1.797(3) ?
    C7 H7A . 0.9700 ?
    C7 H7B . 0.9700 ?
    C8 C9 . 1.517(5) ?
    C8 S1 . 1.804(4) ?
    C8 H8A . 0.9700 ?
    C8 H8B . 0.9700 ?
    C9 C14 . 1.375(4) ?
    C9 C10 . 1.376(5) ?
    C10 C11 . 1.379(4) ?
    C10 H10 . 0.9300 ?
    C11 C12 . 1.381(4) ?
    C11 H11 . 0.9300 ?
    C12 C13 . 1.380(4) ?
    C12 C15 . 1.512(4) ?
    C13 C14 . 1.377(4) ?
    C13 H13 . 0.9300 ?
    C14 H14 . 0.9300 ?
    C15 S2 . 1.804(3) ?
    C15 H15A . 0.9700 ?
    C15 H15B . 0.9700 ?
    C16 S2 . 1.808(3) ?
    C16 H16A . 0.9700 ?
    C16 H16B . 0.9700 ?
    C17 C18 . 1.181(4) ?
    C18 C19 . 1.481(4) ?
    C19 O1 . 1.431(4) ?
    C19 C20 . 1.514(5) ?
    C19 C21 . 1.525(4) ?
    C20 H20A . 0.9600 ?
    C20 H20B . 0.9600 ?
    C20 H20C . 0.9600 ?
    C21 H21A . 0.9600 ?
    C21 H21B . 0.9600 ?
    C21 H21C . 0.9600 ?
    C22 C23 . 1.183(4) ?
    C23 C24 . 1.467(4) ?
    C24 O2 . 1.440(4) ?
    C24 C25 . 1.500(6) ?
    C24 C26 . 1.512(5) ?
    C25 H25A . 0.9600 ?
    C25 H25B . 0.9600 ?
    C25 H25C . 0.9600 ?
    C26 H26A . 0.9600 ?
    C26 H26B . 0.9600 ?
    C26 H26C . 0.9600 ?
    O1 H1 . 0.8200 ?
    O2 H2 . 0.8200 ?
loop_
    _geom_angle_atom_site_label_1
    _geom_angle_atom_site_label_2
    _geom_angle_atom_site_label_3
    _geom_angle_site_symmetry_1
    _geom_angle_site_symmetry_3
    _geom_angle
    _geom_angle_publ_flag
    C6 C1 C2 . . 119.7(3) ?
    C6 C1 C17 . . 118.9(3) ?
    C2 C1 C17 . . 121.2(3) ?
    C3 C2 C1 . . 118.3(3) ?
    C3 C2 C7 . . 120.5(3) ?
    C1 C2 C7 . . 121.1(3) ?
    C2 C3 C4 . . 121.5(3) ?
    C2 C3 H3 . . 119.2 ?
    C4 C3 H3 . . 119.2 ?
    C3 C4 C5 . . 120.4(2) ?
    C3 C4 C22 . . 119.7(3) ?
    C5 C4 C22 . . 119.7(3) ?
    C6 C5 C4 . . 117.4(3) ?
    C6 C5 C16 . . 121.0(3) ?
    C4 C5 C16 . . 121.5(2) ?
    C5 C6 C1 . . 122.5(3) ?
    C5 C6 H6 . . 118.8 ?
    C1 C6 H6 . . 118.8 ?
    C2 C7 S1 . . 116.0(2) ?
    C2 C7 H7A . . 108.3 ?
    S1 C7 H7A . . 108.3 ?
    C2 C7 H7B . . 108.3 ?
    S1 C7 H7B . . 108.3 ?
    H7A C7 H7B . . 107.4 ?
    C9 C8 S1 . . 115.6(2) ?
    C9 C8 H8A . . 108.4 ?
    S1 C8 H8A . . 108.4 ?
    C9 C8 H8B . . 108.4 ?
    S1 C8 H8B . . 108.4 ?
    H8A C8 H8B . . 107.4 ?
    C14 C9 C10 . . 117.4(3) ?
    C14 C9 C8 . . 120.8(4) ?
    C10 C9 C8 . . 121.7(4) ?
    C9 C10 C11 . . 121.3(3) ?
    C9 C10 H10 . . 119.4 ?
    C11 C10 H10 . . 119.4 ?
    C10 C11 C12 . . 121.2(3) ?
    C10 C11 H11 . . 119.4 ?
    C12 C11 H11 . . 119.4 ?
    C13 C12 C11 . . 117.1(3) ?
    C13 C12 C15 . . 121.9(3) ?
    C11 C12 C15 . . 120.8(3) ?
    C14 C13 C12 . . 121.3(3) ?
    C14 C13 H13 . . 119.3 ?
    C12 C13 H13 . . 119.3 ?
    C9 C14 C13 . . 121.3(3) ?
    C9 C14 H14 . . 119.3 ?
    C13 C14 H14 . . 119.3 ?
    C12 C15 S2 . . 116.6(2) ?
    C12 C15 H15A . . 108.2 ?
    S2 C15 H15A . . 108.2 ?
    C12 C15 H15B . . 108.2 ?
    S2 C15 H15B . . 108.2 ?
    H15A C15 H15B . . 107.3 ?
    C5 C16 S2 . . 115.1(2) ?
    C5 C16 H16A . . 108.5 ?
    S2 C16 H16A . . 108.5 ?
    C5 C16 H16B . . 108.5 ?
    S2 C16 H16B . . 108.5 ?
    H16A C16 H16B . . 107.5 ?
    C18 C17 C1 . . 176.4(3) ?
    C17 C18 C19 . . 177.1(3) ?
    O1 C19 C18 . . 109.8(3) ?
    O1 C19 C20 . . 108.4(3) ?
    C18 C19 C20 . . 109.8(3) ?
    O1 C19 C21 . . 108.7(3) ?
    C18 C19 C21 . . 109.8(3) ?
    C20 C19 C21 . . 110.3(3) ?
    C19 C20 H20A . . 109.5 ?
    C19 C20 H20B . . 109.5 ?
    H20A C20 H20B . . 109.5 ?
    C19 C20 H20C . . 109.5 ?
    H20A C20 H20C . . 109.5 ?
    H20B C20 H20C . . 109.5 ?
    C19 C21 H21A . . 109.5 ?
    C19 C21 H21B . . 109.5 ?
    H21A C21 H21B . . 109.5 ?
    C19 C21 H21C . . 109.5 ?
    H21A C21 H21C . . 109.5 ?
    H21B C21 H21C . . 109.5 ?
    C23 C22 C4 . . 177.2(3) ?
    C22 C23 C24 . . 178.2(4) ?
    O2 C24 C23 . . 110.1(3) ?
    O2 C24 C25 . . 107.9(3) ?
    C23 C24 C25 . . 110.3(3) ?
    O2 C24 C26 . . 107.6(3) ?
    C23 C24 C26 . . 108.2(3) ?
    C25 C24 C26 . . 112.7(4) ?
    C24 C25 H25A . . 109.5 ?
    C24 C25 H25B . . 109.5 ?
    H25A C25 H25B . . 109.5 ?
    C24 C25 H25C . . 109.5 ?
    H25A C25 H25C . . 109.5 ?
    H25B C25 H25C . . 109.5 ?
    C24 C26 H26A . . 109.5 ?
    C24 C26 H26B . . 109.5 ?
    H26A C26 H26B . . 109.5 ?
    C24 C26 H26C . . 109.5 ?
    H26A C26 H26C . . 109.5 ?
    H26B C26 H26C . . 109.5 ?
    C19 O1 H1 . . 109.5 ?
    C24 O2 H2 . . 109.5 ?
    C7 S1 C8 . . 103.91(18) ?
    C15 S2 C16 . . 104.56(16) ?
loop_
    _geom_torsion_atom_site_label_1
    _geom_torsion_atom_site_label_2
    _geom_torsion_atom_site_label_3
    _geom_torsion_atom_site_label_4
    _geom_torsion_site_symmetry_1
    _geom_torsion_site_symmetry_2
    _geom_torsion_site_symmetry_3
    _geom_torsion_site_symmetry_4
    _geom_torsion
    _geom_torsion_publ_flag
    C6 C1 C2 C3 . . . . -2.0(4) ?
    C17 C1 C2 C3 . . . . -176.6(3) ?
    C6 C1 C2 C7 . . . . 174.1(3) ?
    C17 C1 C2 C7 . . . . -0.6(4) ?
    C1 C2 C3 C4 . . . . 3.4(4) ?
    C7 C2 C3 C4 . . . . -172.6(3) ?
    C2 C3 C4 C5 . . . . -0.9(4) ?
    C2 C3 C4 C22 . . . . 174.8(3) ?
    C3 C4 C5 C6 . . . . -3.0(4) ?
    C22 C4 C5 C6 . . . . -178.7(3) ?
    C3 C4 C5 C16 . . . . 173.2(3) ?
    C22 C4 C5 C16 . . . . -2.5(4) ?
    C4 C5 C6 C1 . . . . 4.5(4) ?
    C16 C5 C6 C1 . . . . -171.7(3) ?
    C2 C1 C6 C5 . . . . -2.1(4) ?
    C17 C1 C6 C5 . . . . 172.7(3) ?
    C3 C2 C7 S1 . . . . 47.5(4) ?
    C1 C2 C7 S1 . . . . -128.4(3) ?
    S1 C8 C9 C14 . . . . 116.1(3) ?
    S1 C8 C9 C10 . . . . -59.7(4) ?
    C14 C9 C10 C11 . . . . -5.7(5) ?
    C8 C9 C10 C11 . . . . 170.3(3) ?
    C9 C10 C11 C12 . . . . 1.0(5) ?
    C10 C11 C12 C13 . . . . 4.4(5) ?
    C10 C11 C12 C15 . . . . -171.8(3) ?
    C11 C12 C13 C14 . . . . -5.1(5) ?
    C15 C12 C13 C14 . . . . 171.1(3) ?
    C10 C9 C14 C13 . . . . 5.0(5) ?
    C8 C9 C14 C13 . . . . -171.0(3) ?
    C12 C13 C14 C9 . . . . 0.4(5) ?
    C13 C12 C15 S2 . . . . -43.9(4) ?
    C11 C12 C15 S2 . . . . 132.2(3) ?
    C6 C5 C16 S2 . . . . 64.3(3) ?
    C4 C5 C16 S2 . . . . -111.7(3) ?
    C2 C7 S1 C8 . . . . 66.4(3) ?
    C9 C8 S1 C7 . . . . -66.4(3) ?
    C12 C15 S2 C16 . . . . -68.5(3) ?
    C5 C16 S2 C15 . . . . 62.2(3) ?
loop_
    _geom_hbond_atom_site_label_D
    _geom_hbond_atom_site_label_H
    _geom_hbond_atom_site_label_A
    _geom_hbond_site_symmetry_A
    _geom_hbond_distance_DH
    _geom_hbond_distance_HA
    _geom_hbond_distance_DA
    _geom_hbond_angle_DHA
    O1 H1 O2 2_745 0.82 1.99 2.777(4) 161
    O2 H2 O1 1_565 0.82 2.03 2.808(3) 158
data_global
_journal_date_recd_electronic     2011-10-24
_journal_date_accepted     2011-11-15
_journal_name_full     'Acta Crystallographica, Section E'
_journal_year     2011
_journal_volume     67
_journal_issue     12
_journal_page_first     o3374
_journal_page_last     o3374
_journal_paper_category     QO
_journal_coeditor_code     GO2035
_publ_contact_author_name     'Di Wu'
_publ_contact_author_address
;
Key Laboratory of Pesticide and Chemical Biology of Ministry of Education
College of Chemistry
Central China Normal University
Wuhan 430079
People's Republic of China
;
_publ_contact_author_email     wudi19871208@163.com
_publ_contact_author_fax     '86 27 67867725'
_publ_contact_author_phone     '86 27 67867725'
_publ_section_title
;
5,8-Bis(3-hydroxy-3-methylbut-1-yn-1-yl)-2,11-dithia[3.3]paracyclophane
;
loop_
    _publ_author_name
    _publ_author_footnote
    _publ_author_address
    'Wu, Di' .
;
Key Laboratory of Pesticide and Chemical Biology of the Ministry of Education
College of Chemistry
Central China Normal University
Wuhan 430079
People's Republic of China
;
    'Huang, Jie' .
;
Key Laboratory of Pesticide and Chemical Biology of the Ministry of Education
College of Chemistry
Central China Normal University
Wuhan 430079
People's Republic of China
;
