# Supplementary material for: 5,8-Bis(3-hy­droxy-3-methyl­but-1-yn-1-yl)-2,11-dithia­[3.3]paracyclo­phane
Source: Acta Crystallogr Sect E Struct Rep Online. 2011 Nov 19;67(Pt 12):o3374. doi: 10.1107/S1600536811048446 (PMC3239018; doi:10.1107/S1600536811048446)
Supplement: Supplementary file 2 [file e-67-o3374-Isup2.hkl]

# 
# h,k,l, Fc-squared, Fo-squared, sigma(Fo-squared) and status flag 
# 
data_I
_shelx_title ' I' 
_shelx_refln_list_code          4 
_shelx_F_calc_maximum      473.50 
_exptl_crystal_F_000      1856.00 
_reflns_d_resolution_high  0.8107 
 
loop_ 
 _symmetry_equiv_pos_as_xyz 
 'x, y, z' 
 '-x, y, -z+1/2' 
 'x+1/2, y+1/2, z' 
 '-x+1/2, y+1/2, -z+1/2' 
 '-x, -y, -z' 
 'x, -y, z-1/2' 
 '-x+1/2, -y+1/2, -z' 
 'x+1/2, -y+1/2, z-1/2' 
 
_cell_length_a    17.1059 
_cell_length_b    11.8596 
_cell_length_c    24.5073 
_cell_angle_alpha  90.000 
_cell_angle_beta  108.113 
_cell_angle_gamma  90.000 
 
_shelx_F_squared_multiplier     1.000 
 
loop_ 
 _refln_index_h 
 _refln_index_k 
 _refln_index_l 
 _refln_F_squared_calc 
 _refln_F_squared_meas 
 _refln_F_squared_sigma 
 _refln_observed_status 
   2   0   0    82138.45    76705.84   5418.38 o 
   4   0   0    70678.86    74030.96   1619.71 o 
   6   0   0    20655.48    24321.58    268.97 o 
   8   0   0      915.47      940.84     68.08 o 
  10   0   0     1035.44     1154.46     87.01 o 
  12   0   0     1061.79     1230.98    105.01 o 
  14   0   0     5225.00     5007.52    254.28 o 
  16   0   0        0.06       30.81     54.83 o 
  18   0   0       98.53      210.66    130.55 o 
  20   0   0       66.19      204.72    156.40 o 
   1   1   0       69.12      100.48     13.59 o 
   3   1   0      917.76      982.28     27.97 o 
   5   1   0    30002.18    31899.96    220.27 o 
   7   1   0     5515.42     4030.12    734.91 o 
   9   1   0     2277.04     2286.21     80.73 o 
  11   1   0      238.21      249.48     37.05 o 
  13   1   0      394.14      507.62     69.15 o 
  15   1   0       50.83       67.28     41.37 o 
  17   1   0       65.92       87.59     55.94 o 
  19   1   0      428.01      487.86    192.43 o 
   0   2   0    14170.11    15855.42    246.41 o 
   2   2   0    24238.74    25919.00    231.02 o 
   4   2   0      491.70      355.49     53.21 o 
   6   2   0     8588.17     8848.20    107.12 o 
   8   2   0      209.81      214.46     28.28 o 
  10   2   0      440.25      552.28     48.84 o 
  12   2   0     1161.04     1242.42     73.78 o 
  14   2   0     2584.48     2384.51    149.73 o 
  16   2   0      170.11      192.09     63.47 o 
  18   2   0      302.22      287.61    103.80 o 
   1   3   0    10838.62     9027.60   2053.20 o 
   3   3   0     5381.70     5214.38    110.25 o 
   5   3   0     8635.45     9013.09    103.59 o 
   7   3   0      691.22      650.37     53.46 o 
   9   3   0      534.45      518.31     44.27 o 
  11   3   0     1042.15     1032.81     64.83 o 
  13   3   0      768.96      756.37    101.75 o 
  15   3   0       59.05      201.63     79.09 o 
  17   3   0      433.29      520.84    128.95 o 
  19   3   0        0.77       39.70     87.06 o 
   0   4   0     6367.91     6916.67    130.18 o 
   2   4   0     2713.55     2552.73     63.96 o 
   4   4   0     4499.83     5044.21    134.47 o 
   6   4   0      516.01      536.83     41.97 o 
   8   4   0      247.01      209.70     29.73 o 
  10   4   0      951.50      944.21     71.88 o 
  12   4   0     8013.85     7010.76    244.60 o 
  14   4   0     1043.73     1052.69    165.34 o 
  16   4   0       12.07        0.00     61.82 o 
  18   4   0      128.39      231.54    118.16 o 
   1   5   0        2.20       44.41     16.16 o 
   3   5   0    30328.58    33380.29    481.15 o 
   5   5   0        3.00       49.21     15.81 o 
   7   5   0      326.75      418.92     42.51 o 
   9   5   0       23.88       26.57     22.54 o 
  11   5   0     6289.42     6104.57    191.26 o 
  13   5   0     1250.04     1470.44    148.21 o 
  15   5   0      112.70      218.90     92.43 o 
  17   5   0      395.10      506.42    139.06 o 
   0   6   0      337.99      345.96     46.90 o 
   2   6   0      574.46      393.56     95.56 o 
   4   6   0    10237.79     9733.51    236.77 o 
   6   6   0     1374.80     1328.19     90.02 o 
   8   6   0      994.89     1079.41     94.71 o 
  10   6   0        7.62        2.18     26.70 o 
  12   6   0      668.99      456.21    139.93 o 
  14   6   0      118.56      186.49     81.81 o 
  16   6   0        0.72       80.51     74.01 o 
  18   6   0       82.14       67.96    169.97 o 
   1   7   0     5788.91     5194.96    122.80 o 
   3   7   0      125.96       60.90     22.16 o 
   5   7   0     1582.50     1700.40     96.55 o 
   7   7   0        0.45       11.14     28.66 o 
   9   7   0        4.58       29.82     32.31 o 
  11   7   0       49.72       71.05     35.44 o 
  13   7   0      257.81      143.59     84.54 o 
  15   7   0      157.94      246.28    100.35 o 
  17   7   0      665.87      817.19    180.44 o 
   0   8   0      893.17     1008.98     81.70 o 
   2   8   0      116.22      174.66     35.35 o 
   4   8   0       64.49      205.63     45.84 o 
   6   8   0      124.47      140.04     41.99 o 
   8   8   0      154.68      163.78     48.43 o 
  10   8   0      125.10      153.64     52.48 o 
  12   8   0       88.13      125.91     62.65 o 
  14   8   0       78.96       65.39     69.46 o 
  16   8   0        5.65       15.29     75.36 o 
   1   9   0     5764.76     5530.76    208.69 o 
   3   9   0      668.75      329.10    151.36 o 
   5   9   0        0.26        2.82     27.44 o 
   7   9   0       33.10       48.54     33.63 o 
   9   9   0        1.14       42.95     40.88 o 
  11   9   0        8.52       82.09     54.15 o 
  13   9   0       32.72       37.92     69.89 o 
  15   9   0       75.96      143.50    123.34 o 
   0  10   0     3741.54     3310.32    324.67 o 
   2  10   0     2134.05     2112.99    148.10 o 
   4  10   0       63.22       43.92     37.77 o 
   6  10   0        4.38       20.62     34.69 o 
   8  10   0       34.98       42.72     42.96 o 
  10  10   0       75.80       59.23     49.27 o 
  12  10   0        6.85       24.44     55.35 o 
  14  10   0       49.75      128.52     93.48 o 
   1  11   0     1121.44      992.99    167.84 o 
   3  11   0      372.85      413.74     88.20 o 
   5  11   0        1.37       27.01     49.04 o 
   7  11   0      116.35      187.41     59.55 o 
   9  11   0      103.68       96.02     53.87 o 
  11  11   0      100.41      228.20     87.93 o 
  13  11   0       40.98       53.58     72.90 o 
   0  12   0        0.89       16.95     85.20 o 
   2  12   0       28.80      113.35     75.12 o 
   4  12   0      322.02      402.41    120.45 o 
   6  12   0      155.28      189.53     74.21 o 
   8  12   0       51.27      117.23     68.43 o 
  10  12   0      483.13      467.41     93.88 o 
   1  13   0      258.82      441.79    133.49 o 
   3  13   0      356.74      308.97    112.43 o 
   5  13   0        0.10      112.87     90.23 o 
   7  13   0        4.62      108.87     73.71 o 
   9  13   0       43.19      155.89     86.60 o 
   0  14   0       14.19       39.42    105.54 o 
   2  14   0       18.84       33.60     84.03 o 
   4  14   0      400.56      416.48    138.56 o 
 -19   1   1       69.88      222.52    141.57 o 
 -17   1   1        0.89       23.46     50.47 o 
 -15   1   1      126.50      160.40     56.80 o 
 -13   1   1        0.05       28.49     26.34 o 
 -11   1   1      169.09      166.49     31.43 o 
  -9   1   1     9373.59    10959.82    173.20 o 
  -7   1   1       78.40       67.18     15.98 o 
  -5   1   1     1422.19     1226.56     44.33 o 
  -3   1   1    57425.95    59068.14   1900.43 o 
  -1   1   1    12022.41    12445.28    104.64 o 
   1   1   1     2684.30     2223.89    494.37 o 
   3   1   1     3043.19     3150.56     48.92 o 
   5   1   1     1028.38      726.19    143.36 o 
   7   1   1    17102.17    17184.19    187.06 o 
   9   1   1     2221.22     2364.32     74.84 o 
  11   1   1     1236.89     1342.34     67.18 o 
  13   1   1       49.50       29.72     31.93 o 
  15   1   1      334.80      390.14     80.98 o 
  17   1   1        2.89       21.39     51.32 o 
  19   1   1       70.03      117.83    130.97 o 
 -20   2   1        0.18        0.00    115.71 o 
 -18   2   1      278.75      363.30    113.84 o 
 -16   2   1      669.91      737.73    111.79 o 
 -14   2   1        2.16       34.78     39.39 o 
 -12   2   1        1.79        0.00     20.03 o 
 -10   2   1     3116.36     3114.63     90.92 o 
  -8   2   1      226.77      294.73     31.53 o 
  -6   2   1      718.75      603.39     84.49 o 
  -4   2   1      334.71      339.12     21.23 o 
  -2   2   1    34248.96    37301.68    473.70 o 
   0   2   1      285.32      317.61     18.20 o 
   2   2   1    63126.23    68783.38    754.86 o 
   4   2   1    17762.88    19297.79    462.17 o 
   6   2   1     1288.76     1265.23     42.03 o 
   8   2   1       50.14      114.89     23.16 o 
  10   2   1      255.86      244.08     33.78 o 
  12   2   1     1080.25      938.21     87.83 o 
  14   2   1      829.93      577.60    208.83 o 
  16   2   1      465.79      246.98    125.51 o 
  18   2   1      370.47      450.87    126.65 o 
 -19   3   1       10.03       33.63     87.31 o 
 -17   3   1     1865.87     1987.09    241.11 o 
 -15   3   1     1246.77     1303.84    308.36 o 
 -13   3   1     2086.83     1962.68    110.84 o 
 -11   3   1     1117.94     1192.20     66.56 o 
  -9   3   1      102.04      103.12     22.98 o 
  -7   3   1     1054.73     1026.45     48.29 o 
  -5   3   1      387.42      497.81     42.66 o 
  -3   3   1    21033.51    21780.50    225.86 o 
  -1   3   1    23793.60    22426.89   3249.25 o 
   1   3   1    45358.70    49059.35    349.39 o 
   3   3   1      731.38      806.28     34.35 o 
   5   3   1    21468.57    17161.23   3578.42 o 
   7   3   1     1547.90     1666.50     52.44 o 
   9   3   1     7835.64     7567.20    134.28 o 
  11   3   1       11.03       36.48     22.00 o 
  13   3   1      236.19      246.31     64.59 o 
  15   3   1       36.31       70.31     60.06 o 
  17   3   1       50.22      114.00     77.70 o 
  19   3   1        0.05       55.55     88.17 o 
 -18   4   1       13.27       27.89     78.20 o 
 -16   4   1      628.90      715.77    147.60 o 
 -14   4   1     1155.28     1262.85    182.02 o 
 -12   4   1     7022.27     6776.19    200.19 o 
 -10   4   1     1154.27      825.44    203.69 o 
  -8   4   1      248.65      259.03     26.54 o 
  -6   4   1    16531.57    18887.07    273.94 o 
  -4   4   1    20552.85    22610.48    305.53 o 
  -2   4   1      827.94      846.82     38.24 o 
   0   4   1    12992.04    14118.45    132.97 o 
   2   4   1    16019.47    16028.59    281.78 o 
   4   4   1    13441.77    13426.52    160.73 o 
   6   4   1      392.47      484.38     33.31 o 
   8   4   1      118.36      104.99     21.47 o 
  10   4   1     2160.41     2040.99    108.77 o 
  12   4   1     1409.00     1187.97    123.44 o 
  14   4   1      266.35      319.67     97.81 o 
  16   4   1      318.81      323.16    217.65 o 
  18   4   1      155.77      386.54    129.86 o 
 -19   5   1       31.04      104.53     97.77 o 
 -17   5   1      372.07      408.93    123.32 o 
 -15   5   1      156.70      277.45     94.73 o 
 -13   5   1        0.33        6.42     39.14 o 
 -11   5   1        2.26        0.00     28.61 o 
  -9   5   1      221.17      191.01     39.27 o 
  -7   5   1      713.87      758.35     49.70 o 
  -5   5   1      107.56      149.00     34.27 o 
  -3   5   1    28801.80    32495.19    571.89 o 
  -1   5   1     4314.44     4198.89     99.42 o 
   1   5   1     8269.84     8753.19    197.44 o 
   3   5   1       28.51       70.54     19.88 o 
   5   5   1     4694.19     5243.56    144.64 o 
   7   5   1      354.55      286.56     37.50 o 
   9   5   1        7.10        0.00     19.93 o 
  11   5   1     4231.93     4153.76    191.89 o 
  13   5   1      160.29      200.66     76.68 o 
  15   5   1       85.93      139.64     79.10 o 
  17   5   1        1.91       52.16     80.84 o 
 -18   6   1        4.94       75.14     80.57 o 
 -16   6   1       82.50       39.64    162.13 o 
 -14   6   1       82.56       82.75     55.29 o 
 -12   6   1      211.89      248.18     60.01 o 
 -10   6   1     1193.57     1262.50     96.25 o 
  -8   6   1     1849.27     1876.72    104.23 o 
  -6   6   1     1832.13     1904.34     98.71 o 
  -4   6   1    13599.83    14158.55    245.94 o 
  -2   6   1     1225.01      678.40    146.54 o 
   0   6   1      702.31      681.17     43.53 o 
   2   6   1     2017.43     1613.00    118.61 o 
   4   6   1      532.29      550.28     42.59 o 
   6   6   1     1236.11     1256.85     94.11 o 
   8   6   1       21.98       42.47     27.86 o 
  10   6   1     2511.79     1747.49    331.60 o 
  12   6   1      833.28      792.79    110.63 o 
  14   6   1      462.86      541.64    131.68 o 
  16   6   1       16.16       29.55     62.21 o 
  18   6   1      118.31      226.37    123.67 o 
 -17   7   1       35.09       24.35     87.31 o 
 -15   7   1      147.27      141.40     82.04 o 
 -13   7   1     1393.91     1502.26    162.16 o 
 -11   7   1       76.37       79.71     35.95 o 
  -9   7   1     1020.03      953.51     98.82 o 
  -7   7   1      834.85      983.22     95.00 o 
  -5   7   1      417.58      481.85     66.76 o 
  -3   7   1       91.99      120.95     26.94 o 
  -1   7   1      847.71      846.00     49.26 o 
   1   7   1     2576.21     2466.69     85.95 o 
   3   7   1     4562.86     4647.59    116.28 o 
   5   7   1      489.04      602.40     71.24 o 
   7   7   1     2677.05     2572.91    123.38 o 
   9   7   1       41.17      130.31     43.09 o 
  11   7   1        0.08        0.00     39.00 o 
  13   7   1      684.83      820.69    198.79 o 
  15   7   1      384.79      602.68    150.89 o 
  17   7   1        4.22       44.93     91.11 o 
 -16   8   1       31.42      193.27     93.35 o 
 -14   8   1      348.90      414.26     97.54 o 
 -12   8   1      211.37      330.45     79.84 o 
 -10   8   1       65.90       60.44     38.70 o 
  -8   8   1      185.71      183.62     51.59 o 
  -6   8   1     4773.01     4630.58    169.38 o 
  -4   8   1     7069.56     6975.11    202.28 o 
  -2   8   1     3620.22     3364.96    135.29 o 
   0   8   1     1671.92     1534.34     74.68 o 
   2   8   1     2520.24     2546.96     94.29 o 
   4   8   1        0.01       27.48     26.38 o 
   6   8   1      534.21      560.78     75.80 o 
   8   8   1      659.12      851.64     96.92 o 
  10   8   1     1073.53     1024.44    111.65 o 
  12   8   1      309.69      454.68     97.78 o 
  14   8   1      527.63      675.26    160.41 o 
  16   8   1       30.94        0.00     79.12 o 
 -15   9   1      284.11      254.60    109.12 o 
 -13   9   1      857.28     1123.61    155.35 o 
 -11   9   1     1059.64     1062.87    144.48 o 
  -9   9   1      440.63      411.32     74.61 o 
  -7   9   1      754.94      743.92     92.30 o 
  -5   9   1        4.81       27.45     29.39 o 
  -3   9   1       98.88       84.96     36.71 o 
  -1   9   1      633.98      630.86     75.14 o 
   1   9   1     7725.67     7504.18    241.92 o 
   3   9   1      283.56      188.06     85.51 o 
   5   9   1      350.64      440.07     69.38 o 
   7   9   1     1946.12     1841.97    136.81 o 
   9   9   1       58.65       82.87     43.28 o 
  11   9   1       18.51       73.77     51.69 o 
  13   9   1      148.68      207.72    112.53 o 
  15   9   1      222.66      332.61    127.30 o 
 -14  10   1      182.38      432.16    111.35 o 
 -12  10   1       85.41      185.41     77.12 o 
 -10  10   1       20.10       55.65     47.46 o 
  -8  10   1      666.69      744.89     99.61 o 
  -6  10   1      139.65       96.16     41.73 o 
  -4  10   1     1628.67     1512.86    122.68 o 
  -2  10   1     2011.04     1650.82    139.25 o 
   0  10   1    10693.78     9210.94    376.44 o 
   2  10   1       63.98       77.97     42.88 o 
   4  10   1      910.71      792.38     94.53 o 
   6  10   1      438.46      597.79     86.38 o 
   8  10   1     1956.94     1813.49    148.79 o 
  10  10   1        0.03        8.98     43.03 o 
  12  10   1       89.28      166.46     75.50 o 
  14  10   1      369.09      431.22    143.32 o 
 -13  11   1       28.72       78.46     78.71 o 
 -11  11   1        7.61       42.78     49.52 o 
  -9  11   1       13.93       61.17     50.56 o 
  -7  11   1       48.34      132.41     51.84 o 
  -5  11   1      522.34      574.95    103.46 o 
  -3  11   1       19.72       49.09     48.79 o 
  -1  11   1      171.68      348.43    104.36 o 
   1  11   1      960.19      927.03    162.08 o 
   3  11   1      659.37      778.51    117.68 o 
   5  11   1     1225.75     1395.61    155.34 o 
   7  11   1       17.61       46.02     44.41 o 
   9  11   1        3.16       38.24     47.16 o 
  11  11   1       11.82      111.77     67.15 o 
 -10  12   1      182.48      220.52     76.18 o 
  -8  12   1       36.27        2.20     57.55 o 
  -6  12   1      275.58      340.84     86.64 o 
  -4  12   1       74.96      127.19     73.71 o 
  -2  12   1        3.93       46.99     66.93 o 
   0  12   1       48.23       33.29     63.38 o 
   2  12   1      240.74      187.46     85.95 o 
   4  12   1      124.61       61.80     72.89 o 
   6  12   1        4.85        0.46     54.44 o 
   8  12   1       26.75       46.70     64.57 o 
  10  12   1        0.32        0.00     63.48 o 
  -9  13   1       10.94       47.76     77.43 o 
  -7  13   1      152.53      214.06     84.02 o 
  -5  13   1       52.45      150.76     92.11 o 
  -3  13   1      218.80      249.54    107.39 o 
  -1  13   1      419.41      505.08    138.85 o 
   1  13   1      192.92      156.90     91.03 o 
   3  13   1       47.35       50.21     80.49 o 
   5  13   1       66.19      213.63    110.59 o 
   7  13   1        2.60       30.50     65.49 o 
  -6  14   1       15.24       68.77    105.26 o 
  -4  14   1        1.59       30.60     90.42 o 
  -2  14   1       96.40      170.41     96.30 o 
   0  14   1       73.12      123.32     90.52 o 
   2  14   1      475.09      622.71    159.11 o 
   4  14   1       68.36      129.90    102.90 o 
 -20   0   2      273.54      107.24    136.06 o 
 -18   0   2      186.20      133.51    114.87 o 
 -16   0   2      168.39      241.73     84.81 o 
 -14   0   2       21.99        8.11     49.03 o 
 -12   0   2     2259.59     2297.05    123.41 o 
 -10   0   2      464.09      616.17     71.55 o 
  -8   0   2    24178.27    27188.90    333.66 o 
  -6   0   2    28024.15    32558.64    447.80 o 
  -4   0   2    46789.96    50103.04   2855.51 o 
  -2   0   2    24066.85    25014.46   1250.47 o 
   0   0   2     3046.43     2986.07     75.02 o 
   2   0   2      121.47      121.22     33.06 o 
   4   0   2    12852.92    14424.28    185.33 o 
   6   0   2     2601.16     2035.73     77.78 o 
   8   0   2    10460.60    11151.77    206.70 o 
  10   0   2      592.68      507.46     63.75 o 
  12   0   2       60.98       19.07     45.23 o 
  14   0   2      465.97      264.14    105.12 o 
  16   0   2      600.43      496.32    114.35 o 
  18   0   2       13.83       57.22    106.81 o 
 -19   1   2      297.65      116.98    137.33 o 
 -17   1   2     1372.91     1366.65    153.16 o 
 -15   1   2     1812.50     1637.26    149.84 o 
 -13   1   2     2916.17     2841.37    101.19 o 
 -11   1   2      463.10      453.24     44.72 o 
  -9   1   2     1127.61      932.78    167.48 o 
  -7   1   2      412.49      312.29     65.45 o 
  -5   1   2     8103.33     8470.21    113.49 o 
  -3   1   2    14233.27    15176.96    209.82 o 
  -1   1   2     3083.60     3363.54     53.62 o 
   1   1   2    13866.10    14064.51    683.92 o 
   3   1   2    14009.00    15242.27    148.20 o 
   5   1   2     2386.39     2531.80     61.03 o 
   7   1   2      130.71      205.04     25.78 o 
   9   1   2     2618.18     2345.91     73.83 o 
  11   1   2        0.49        0.00     23.99 o 
  13   1   2     2161.00     1877.91    110.70 o 
  15   1   2     1863.70     1840.93    154.51 o 
  17   1   2        2.86       31.06     48.44 o 
  19   1   2       45.42      263.21    158.52 o 
 -20   2   2       11.81        0.00    131.40 o 
 -18   2   2      170.28      267.83     95.33 o 
 -16   2   2      374.53      443.95     88.83 o 
 -14   2   2      724.92      829.05     90.38 o 
 -12   2   2     1323.68     1331.28     73.45 o 
 -10   2   2       62.71       52.43     20.88 o 
  -8   2   2        6.73       24.48     14.44 o 
  -6   2   2     8951.88     8831.54    140.43 o 
  -4   2   2     3902.83     3794.00     55.61 o 
  -2   2   2    15419.16    16477.81    315.39 o 
   0   2   2    13733.40     8178.40   4617.64 o 
   2   2   2     1521.81     1097.80    258.42 o 
   4   2   2      332.02      305.94     27.62 o 
   6   2   2       27.54       28.66     14.00 o 
   8   2   2     6728.58     6144.23    113.00 o 
  10   2   2     4419.07     4377.84    116.09 o 
  12   2   2        0.24       45.17     30.27 o 
  14   2   2       14.79       16.28     37.40 o 
  16   2   2        1.72       11.34     46.83 o 
  18   2   2        0.33       23.27     80.76 o 
 -19   3   2      168.66      168.49    101.32 o 
 -17   3   2       18.72        0.00     63.84 o 
 -15   3   2      410.08      479.52    114.62 o 
 -13   3   2     1569.03     1470.44     95.19 o 
 -11   3   2       22.82       31.57     21.04 o 
  -9   3   2     2231.37     1923.28    115.66 o 
  -7   3   2      327.53      190.28     51.60 o 
  -5   3   2     5708.39     5707.71    109.52 o 
  -3   3   2     6022.67     5907.50    119.33 o 
  -1   3   2    33893.98    36163.11    378.72 o 
   1   3   2    31509.25    35241.40    225.05 o 
   3   3   2    19539.81    21228.54    682.55 o 
   5   3   2     2453.97     2408.33     68.43 o 
   7   3   2      106.60      150.00     21.96 o 
   9   3   2      315.03      361.91     39.91 o 
  11   3   2      121.27      139.06     33.94 o 
  13   3   2     1194.65     1279.47    133.41 o 
  15   3   2      739.12      734.39    144.05 o 
  17   3   2      136.11      127.54     75.01 o 
  19   3   2       31.50       61.84     96.17 o 
 -18   4   2        5.87        0.00     69.86 o 
 -16   4   2      619.48     1059.91    177.68 o 
 -14   4   2     1693.04     1700.49    155.19 o 
 -12   4   2      236.37      235.55     52.83 o 
 -10   4   2     2476.84     2391.96    121.29 o 
  -8   4   2      429.40      430.03     82.47 o 
  -6   4   2     9822.84    11015.10    332.28 o 
  -4   4   2     8092.20     8357.36    163.73 o 
  -2   4   2    20237.26    21374.53    153.43 o 
   0   4   2      106.35       82.77     16.91 o 
   2   4   2      651.53      643.68     38.61 o 
   4   4   2     5520.66     6379.72    110.17 o 
   6   4   2     1614.54     1580.32    219.67 o 
   8   4   2       90.58      132.49     24.21 o 
  10   4   2     1148.25     1163.07     75.68 o 
  12   4   2      378.01      506.21    108.03 o 
  14   4   2        0.05        0.00     44.21 o 
  16   4   2      470.09      593.96    139.24 o 
  18   4   2       16.03       19.62     85.11 o 
 -19   5   2      102.10       45.06     98.27 o 
 -17   5   2        1.05       41.66     67.06 o 
 -15   5   2        0.62        0.00     58.45 o 
 -13   5   2      380.84      277.51    116.95 o 
 -11   5   2      364.64      276.54     56.51 o 
  -9   5   2      495.42      202.77    105.78 o 
  -7   5   2     3192.83     3097.72     98.78 o 
  -5   5   2      677.71      661.35     65.05 o 
  -3   5   2    19155.17    21749.76    507.05 o 
  -1   5   2     5818.58     6238.73    120.49 o 
   1   5   2     1774.14     1636.41    296.43 o 
   3   5   2     8961.89     9222.83    141.33 o 
   5   5   2      147.12      141.93     26.28 o 
   7   5   2      308.77      245.04     46.42 o 
   9   5   2      462.14      489.58     57.01 o 
  11   5   2      727.45      883.81    110.40 o 
  13   5   2      584.03      676.51    134.42 o 
  15   5   2      116.49      128.23     73.59 o 
  17   5   2        6.07        2.63     72.39 o 
 -18   6   2      157.36      185.33    104.08 o 
 -16   6   2     1232.53     1418.06    219.67 o 
 -14   6   2     1209.46      635.85    423.78 o 
 -12   6   2     7859.95     6991.97    222.90 o 
 -10   6   2      954.01      541.95    225.08 o 
  -8   6   2      178.41      160.81     42.30 o 
  -6   6   2      466.99      447.19     60.42 o 
  -4   6   2       95.89      101.25     21.15 o 
  -2   6   2    13527.62    11256.36   1342.02 o 
   0   6   2     2383.32     2383.94     77.07 o 
   2   6   2    13354.67    13297.74    184.89 o 
   4   6   2     2887.35     2279.12     76.60 o 
   6   6   2     1180.05     1123.49     90.80 o 
   8   6   2      407.49      420.82     63.36 o 
  10   6   2      868.85      955.68     85.19 o 
  12   6   2     1010.37     1127.81    132.08 o 
  14   6   2       37.38       32.81     57.12 o 
  16   6   2      702.69      623.25    148.30 o 
 -17   7   2      234.82      312.09    112.53 o 
 -15   7   2      207.39      299.52    109.60 o 
 -13   7   2      799.62      831.82    124.96 o 
 -11   7   2      361.09      239.89     97.62 o 
  -9   7   2     4817.73     4067.50    172.60 o 
  -7   7   2      248.33      303.80     56.67 o 
  -5   7   2        5.21       52.13     29.44 o 
  -3   7   2      453.31      581.12     51.26 o 
  -1   7   2      106.67      109.88     24.12 o 
   1   7   2     2591.61     2615.33     88.91 o 
   3   7   2      142.67      150.48     30.76 o 
   5   7   2     2574.78     2411.54    114.17 o 
   7   7   2      150.82      163.55     42.91 o 
   9   7   2     1545.42     1496.97    118.00 o 
  11   7   2      862.98      584.72    318.84 o 
  13   7   2      155.56      171.29     74.67 o 
  15   7   2        4.21        0.00     58.06 o 
  17   7   2        5.44       23.95     78.36 o 
 -16   8   2      131.01      163.22     86.24 o 
 -14   8   2        8.36       60.77     62.58 o 
 -12   8   2       15.29       31.88     37.05 o 
 -10   8   2        5.90        0.00     31.05 o 
  -8   8   2      203.72      199.90     55.55 o 
  -6   8   2      110.39      176.29     46.25 o 
  -4   8   2       50.66       62.06     31.79 o 
  -2   8   2     1319.30     1338.59     75.11 o 
   0   8   2      784.87      797.05     62.98 o 
   2   8   2     2680.40     2412.48    117.29 o 
   4   8   2      420.08      536.71     70.25 o 
   6   8   2      653.50      487.39     69.49 o 
   8   8   2      225.38      195.64     49.76 o 
  10   8   2      473.12      557.56     81.65 o 
  12   8   2      261.76      159.00    109.68 o 
  14   8   2        7.66       27.39     66.61 o 
  16   8   2      223.28      334.40    124.68 o 
 -15   9   2        0.32        0.00     76.14 o 
 -13   9   2       58.90       32.54     53.90 o 
 -11   9   2      395.06      348.31     65.53 o 
  -9   9   2       52.10       24.95     33.53 o 
  -7   9   2       52.17       59.75     35.98 o 
  -5   9   2        8.26       19.79     30.38 o 
  -3   9   2       52.24       64.48     32.18 o 
  -1   9   2       29.01       65.30     39.74 o 
   1   9   2      625.27      672.06     92.55 o 
   3   9   2      151.80      167.19     45.14 o 
   5   9   2      725.56      861.64     95.71 o 
   7   9   2      136.89      155.53     48.96 o 
   9   9   2      114.48      102.82     46.11 o 
  11   9   2       25.23        0.00     47.66 o 
  13   9   2        0.45        0.00     70.74 o 
  15   9   2       36.19       88.34    105.21 o 
 -14  10   2       42.94      109.31     70.86 o 
 -12  10   2      129.02      220.35     61.39 o 
 -10  10   2       95.91      135.61     54.65 o 
  -8  10   2      245.84      307.23     72.11 o 
  -6  10   2      569.76      508.90     81.70 o 
  -4  10   2      201.73      146.77     50.41 o 
  -2  10   2      425.76      479.96     87.42 o 
   0  10   2     5333.18     4762.35    339.93 o 
   2  10   2     4673.76     4161.30    196.93 o 
   4  10   2       17.41       18.01     34.27 o 
   6  10   2       53.95      138.82     47.45 o 
   8  10   2        0.22        0.00     37.88 o 
  10  10   2      172.00      166.84    106.26 o 
  12  10   2      198.05      126.57     74.67 o 
  14  10   2      160.26      321.45    161.70 o 
 -13  11   2       68.51      102.91     74.51 o 
 -11  11   2       11.42       31.30     54.60 o 
  -9  11   2      878.38      962.85    121.54 o 
  -7  11   2      162.34      205.10     59.30 o 
  -5  11   2      487.00      593.38    105.14 o 
  -3  11   2      162.00      175.80     66.02 o 
  -1  11   2     1123.53     1194.54    178.46 o 
   1  11   2      128.53      220.50     88.37 o 
   3  11   2       31.71       70.55     48.17 o 
   5  11   2     1505.00     1576.48    163.08 o 
   7  11   2       16.70       24.78     43.57 o 
   9  11   2      215.89      294.75     74.30 o 
  11  11   2       18.85       64.33     71.35 o 
 -10  12   2      120.74      112.37     62.35 o 
  -8  12   2        2.62       11.17     61.07 o 
  -6  12   2      330.05      367.26     93.79 o 
  -4  12   2      201.21      227.68     91.45 o 
  -2  12   2     1195.77     1418.06    211.59 o 
   0  12   2        1.38       52.88     65.76 o 
   2  12   2      382.61      440.03    120.46 o 
   4  12   2        1.27       75.51     63.12 o 
   6  12   2        9.38       61.25     56.52 o 
   8  12   2        1.73       20.35     62.17 o 
  10  12   2        5.52       20.22     69.26 o 
  -9  13   2       90.34      275.81     93.16 o 
  -7  13   2      134.93      172.23     87.04 o 
  -5  13   2       95.11       93.27     90.72 o 
  -3  13   2      165.56      151.10    109.35 o 
  -1  13   2       16.82       72.02     73.55 o 
   1  13   2        1.79       35.86     70.88 o 
   3  13   2        9.37       67.80     82.29 o 
   5  13   2      825.66      878.17    176.93 o 
   7  13   2        0.08        0.00     74.45 o 
  -6  14   2      107.87       43.18     96.13 o 
  -4  14   2       54.12      138.09    101.25 o 
  -2  14   2      293.34      366.41    129.57 o 
   0  14   2      189.00      189.46    106.81 o 
   2  14   2       21.60       52.11     89.86 o 
   4  14   2       14.64        0.00    118.89 o 
 -19   1   3       40.69        0.00     98.76 o 
 -17   1   3        1.92        6.60     45.50 o 
 -15   1   3     1229.12     1207.99    113.97 o 
 -13   1   3       17.65       21.89     24.32 o 
 -11   1   3        5.81       25.05     19.05 o 
  -9   1   3     8581.88     6007.69   2157.29 o 
  -7   1   3     2992.92     3205.47    142.39 o 
  -5   1   3     1835.97     1980.67     51.99 o 
  -3   1   3      219.92      185.14     19.30 o 
  -1   1   3    38302.40    25214.71  10117.84 o 
   1   1   3     5351.61     5977.75     76.27 o 
   3   1   3     3258.29     3784.05    104.13 o 
   5   1   3     2025.67     2030.39     59.44 o 
   7   1   3     1460.93     1419.22     51.60 o 
   9   1   3     1394.05     1334.77     57.42 o 
  11   1   3        5.05       48.05     29.53 o 
  13   1   3        0.08       44.12     34.25 o 
  15   1   3        0.02       52.44     46.73 o 
  17   1   3       65.32      134.68     63.70 o 
  19   1   3       77.87      115.71    133.51 o 
 -20   2   3      181.98      222.10    152.59 o 
 -18   2   3        2.78        0.00     64.17 o 
 -16   2   3     1455.03     1525.00    153.15 o 
 -14   2   3      133.88      195.33     43.25 o 
 -12   2   3      604.15      702.60     60.41 o 
 -10   2   3      125.86       88.13     24.65 o 
  -8   2   3      145.64       92.29     22.51 o 
  -6   2   3     7590.83     7686.59    165.61 o 
  -4   2   3     2052.82     2215.11     46.21 o 
  -2   2   3    71521.99    77948.56    642.08 o 
   0   2   3     7938.61     4828.77   3078.20 o 
   2   2   3     4807.83     4646.97    156.92 o 
   4   2   3      371.49      467.75     32.20 o 
   6   2   3     2769.61     2826.30     65.13 o 
   8   2   3       23.04       12.92     15.15 o 
  10   2   3     1562.19     1101.73    276.06 o 
  12   2   3     1522.18     1126.09    318.77 o 
  14   2   3       12.91        0.00     34.35 o 
  16   2   3       29.23       69.18     53.70 o 
  18   2   3       33.64       66.33     82.07 o 
 -19   3   3       16.09       23.60    151.74 o 
 -17   3   3       19.81       27.74     66.60 o 
 -15   3   3      898.58     1039.17    128.00 o 
 -13   3   3      126.81      184.55     40.94 o 
 -11   3   3      775.74      719.65     85.75 o 
  -9   3   3     3930.58     3308.97    490.75 o 
  -7   3   3       49.29       69.78     16.81 o 
  -5   3   3     3262.21     3081.20     75.00 o 
  -3   3   3      868.74      953.19     36.17 o 
  -1   3   3    33388.10    32498.23   2362.14 o 
   1   3   3     5337.62     4916.27     86.98 o 
   3   3   3     1447.72     1138.82    263.79 o 
   5   3   3     8347.56     8516.60    142.34 o 
   7   3   3       25.08       42.52     16.91 o 
   9   3   3     1573.85     1448.85     64.43 o 
  11   3   3      326.09      478.26     65.88 o 
  13   3   3     1693.54     1521.94    144.33 o 
  15   3   3       10.50       18.75     60.78 o 
  17   3   3      362.35      357.11    116.39 o 
 -18   4   3       20.52        0.00     67.41 o 
 -16   4   3      577.54      621.83    131.90 o 
 -14   4   3     1581.97     1473.00    122.94 o 
 -12   4   3     4148.26     3744.81    151.90 o 
 -10   4   3     3211.27     2239.79    496.97 o 
  -8   4   3     5895.22     5833.70    119.05 o 
  -6   4   3      313.76      399.98     51.94 o 
  -4   4   3        3.46        7.13     16.54 o 
  -2   4   3      123.42      103.18     16.01 o 
   0   4   3       12.55        9.66     11.44 o 
   2   4   3     1272.94     1457.66     54.01 o 
   4   4   3     6195.09     6565.22    355.25 o 
   6   4   3     2763.45     2295.35     78.90 o 
   8   4   3      797.41      770.32     47.13 o 
  10   4   3      120.38      126.36     37.60 o 
  12   4   3     2961.37     2466.09    195.58 o 
  14   4   3       31.86        5.56     56.45 o 
  16   4   3      223.90      143.14     87.07 o 
  18   4   3      314.27      397.37    129.45 o 
 -19   5   3       63.78       63.84     91.25 o 
 -17   5   3       13.70       57.09     69.46 o 
 -15   5   3       95.50      121.39     62.08 o 
 -13   5   3     1133.39     1285.00    118.39 o 
 -11   5   3      787.19      408.74    192.00 o 
  -9   5   3      410.79      332.15     51.02 o 
  -7   5   3      425.67      402.27     57.87 o 
  -5   5   3      289.38      311.45     46.81 o 
  -3   5   3     9812.06    10723.60    225.02 o 
  -1   5   3     2150.96     2108.72     66.54 o 
   1   5   3      704.97      550.99    164.17 o 
   3   5   3     4021.35     4262.18    100.12 o 
   5   5   3     4589.53     4276.45    103.60 o 
   7   5   3      851.42      800.72     72.50 o 
   9   5   3      119.83      178.60     36.12 o 
  11   5   3     1733.59     1471.64    128.55 o 
  13   5   3      832.14     1172.44    180.12 o 
  15   5   3       20.75       14.71     65.34 o 
  17   5   3      285.19      418.31    127.06 o 
 -18   6   3        0.21       31.64     82.53 o 
 -16   6   3        0.01      126.56     86.96 o 
 -14   6   3      176.41      280.88     74.78 o 
 -12   6   3     9953.50     8966.62    300.57 o 
 -10   6   3     1066.51      893.49     84.34 o 
  -8   6   3        3.81       32.08     26.82 o 
  -6   6   3     6743.55     6683.22    182.58 o 
  -4   6   3      482.70      462.70     39.03 o 
  -2   6   3     6303.02     6164.89    110.21 o 
   0   6   3      624.61      577.41     47.30 o 
   2   6   3     5177.26     4755.87    113.33 o 
   4   6   3      753.01      714.07     52.77 o 
   6   6   3      309.66      344.92     55.32 o 
   8   6   3       15.66       32.40     28.20 o 
  10   6   3     3668.72     3148.63    169.67 o 
  12   6   3       20.07       40.79     60.61 o 
  14   6   3        5.37        0.00     49.02 o 
  16   6   3      325.32      368.16    125.56 o 
 -17   7   3      317.61      383.64    137.54 o 
 -15   7   3       38.82       96.95     57.85 o 
 -13   7   3       49.61      162.36     54.01 o 
 -11   7   3      249.03      296.10     54.53 o 
  -9   7   3        0.36        6.81     28.58 o 
  -7   7   3     1982.19     1804.52    105.07 o 
  -5   7   3     5016.52     5219.47    203.42 o 
  -3   7   3      226.04      197.49     33.80 o 
  -1   7   3        6.45       10.43     17.44 o 
   1   7   3       83.15       73.60     23.92 o 
   3   7   3        5.31       19.13     20.48 o 
   5   7   3      126.12      182.75     44.05 o 
   7   7   3     1731.23     1599.67    105.63 o 
   9   7   3     2456.35     2220.42    121.71 o 
  11   7   3       60.01      113.00     49.62 o 
  13   7   3        3.96        6.03     96.85 o 
  15   7   3       94.80      167.09     87.58 o 
 -16   8   3       43.18        0.00     75.68 o 
 -14   8   3      759.25      761.80    124.81 o 
 -12   8   3      244.47      339.41     64.22 o 
 -10   8   3       54.47      113.10     51.86 o 
  -8   8   3       71.22       45.61     34.58 o 
  -6   8   3      346.79      343.32     60.50 o 
  -4   8   3      228.17      200.05     48.06 o 
  -2   8   3      528.59      543.26     62.72 o 
   0   8   3     4549.60     4517.00    123.49 o 
   2   8   3    11280.50     8742.43   1552.73 o 
   4   8   3      222.24      239.17     48.55 o 
   6   8   3      604.01      683.52     83.42 o 
   8   8   3      299.46      237.60     53.87 o 
  10   8   3       41.02       58.22     47.57 o 
  12   8   3      455.79      481.69    130.14 o 
  14   8   3      361.06      529.62    139.13 o 
  16   8   3      215.50      216.61    110.50 o 
 -15   9   3       56.14       91.84     74.32 o 
 -13   9   3        0.39        8.28     43.49 o 
 -11   9   3       76.18       77.54     41.06 o 
  -9   9   3      240.14      260.95     61.74 o 
  -7   9   3     1100.65     1153.73    114.18 o 
  -5   9   3     2786.65     2672.50    134.04 o 
  -3   9   3      149.36       72.58     53.26 o 
  -1   9   3       30.43       36.07     37.27 o 
   1   9   3      264.47      319.09     68.30 o 
   3   9   3       87.94       77.57     35.60 o 
   5   9   3      286.80      256.60     55.33 o 
   7   9   3       97.66      187.08     49.53 o 
   9   9   3     1615.93     1664.45    139.40 o 
  11   9   3       10.65       25.41     49.65 o 
  13   9   3       78.33       24.65     75.01 o 
  15   9   3       53.04       57.32     91.63 o 
 -14  10   3      238.89      342.85     99.30 o 
 -12  10   3     1029.42     1201.14    123.58 o 
 -10  10   3      106.92      111.97     51.53 o 
  -8  10   3      352.81      356.35     73.34 o 
  -6  10   3      285.52      225.85     54.04 o 
  -4  10   3      426.16      446.32     72.95 o 
  -2  10   3      250.53      244.20     66.23 o 
   0  10   3     2692.26     2317.75    206.13 o 
   2  10   3       52.57       50.79     45.58 o 
   4  10   3      647.15      673.78     89.27 o 
   6  10   3        9.92        5.94     36.42 o 
   8  10   3       83.86      140.39     51.44 o 
  10  10   3        0.08       38.16     56.06 o 
  12  10   3        0.72        0.00     75.80 o 
 -13  11   3       64.59      182.72     81.16 o 
 -11  11   3      160.15      200.95     69.49 o 
  -9  11   3       31.17       49.91     47.67 o 
  -7  11   3       91.57      164.20     55.16 o 
  -5  11   3      708.46      886.21    128.09 o 
  -3  11   3      584.25      718.50    113.56 o 
  -1  11   3        8.21       20.78     56.77 o 
   1  11   3      144.51      162.61     79.84 o 
   3  11   3       72.89       74.19     47.78 o 
   5  11   3        2.14        0.00     47.09 o 
   7  11   3      409.20      366.91     81.79 o 
   9  11   3      120.05      299.74     87.11 o 
  11  11   3      137.30      180.41     83.99 o 
 -10  12   3       45.58       58.41     57.22 o 
  -8  12   3       71.33      116.01     70.46 o 
  -6  12   3        0.15        0.00     46.75 o 
  -4  12   3      121.17      158.78    109.57 o 
  -2  12   3      169.69      214.41     93.58 o 
   0  12   3      447.11      684.89    148.23 o 
   2  12   3       10.70       93.81     75.11 o 
   4  12   3        8.85        0.00     57.58 o 
   6  12   3      118.92      194.84     77.00 o 
   8  12   3       51.22      201.68     82.20 o 
  10  12   3       74.89       98.36     81.86 o 
  -9  13   3        0.44        0.00     64.07 o 
  -7  13   3       13.60        0.00     57.47 o 
  -5  13   3        0.63        1.59     65.73 o 
  -3  13   3       14.42       52.54     74.13 o 
  -1  13   3       13.90        0.00     74.35 o 
   1  13   3      134.13      220.92    106.57 o 
   3  13   3      158.83      230.75    100.64 o 
   5  13   3      377.69      728.10    168.67 o 
   7  13   3      175.18      147.74     81.93 o 
  -6  14   3       29.06       89.45     93.36 o 
  -4  14   3       75.64       53.26    103.40 o 
  -2  14   3      692.85      849.96    186.99 o 
   0  14   3        0.60       53.36     84.37 o 
   2  14   3      443.93      477.22    153.63 o 
   4  14   3       41.92       96.11    171.66 o 
 -20   0   4      114.98      287.37    159.79 o 
 -18   0   4      511.67      697.67    189.46 o 
 -16   0   4     1980.84     2114.75    182.05 o 
 -14   0   4        0.72        0.00     35.98 o 
 -12   0   4     2489.85     2291.48    125.02 o 
 -10   0   4      677.07      463.09    174.38 o 
  -8   0   4     4973.22     5179.68    149.34 o 
  -6   0   4    15237.71    15819.47    227.72 o 
  -4   0   4    60044.16    64447.54   1954.39 o 
  -2   0   4    17578.08    20713.73    437.42 o 
   0   0   4    53902.75    61141.01   1193.58 o 
   2   0   4    45632.33    54228.65    640.02 o 
   4   0   4     6033.14     6073.44    245.84 o 
   6   0   4     8655.51     9966.60    239.48 o 
   8   0   4     7566.00     7332.91    157.93 o 
  10   0   4     3610.82     3082.94    181.04 o 
  12   0   4      146.02      102.52     54.46 o 
  14   0   4      777.17      859.07    140.15 o 
  16   0   4     1740.56     1723.65    208.36 o 
  18   0   4        0.26      105.96    126.31 o 
 -19   1   4       87.17      113.59    110.63 o 
 -17   1   4       93.69      151.08     61.87 o 
 -15   1   4       12.22       16.91     26.09 o 
 -13   1   4     1009.62      956.63     88.68 o 
 -11   1   4     8265.99     5324.07   1863.49 o 
  -9   1   4     1880.85     1403.96    159.58 o 
  -7   1   4     3386.19     3466.25    123.91 o 
  -5   1   4    20169.92    21866.97    285.75 o 
  -3   1   4     9643.39    11390.08    242.13 o 
  -1   1   4     1603.84     1743.36     43.62 o 
   1   1   4    52336.01    58582.03    352.57 o 
   3   1   4    14298.16    14427.75    272.86 o 
   5   1   4     5843.97     5646.41     86.11 o 
   7   1   4     5563.69     5390.65     96.70 o 
   9   1   4      946.04      971.86     62.79 o 
  11   1   4      248.24      258.84     53.23 o 
  13   1   4      148.92      162.11     46.65 o 
  15   1   4       36.76       96.80     50.15 o 
  17   1   4      314.50      522.03    107.45 o 
 -20   2   4        1.82       26.28    126.31 o 
 -18   2   4     1430.08     1612.94    214.56 o 
 -16   2   4      380.59      452.22     87.68 o 
 -14   2   4      565.68      591.10     69.71 o 
 -12   2   4      869.69      709.27    149.92 o 
 -10   2   4      597.26      488.90     85.27 o 
  -8   2   4       74.35      121.93     22.88 o 
  -6   2   4     5470.49     5625.10    148.36 o 
  -4   2   4     5072.76     5034.76    115.02 o 
  -2   2   4      415.91      508.66     34.09 o 
   0   2   4     9666.71    10111.03    147.71 o 
   2   2   4      419.21      343.03     29.69 o 
   4   2   4        5.60       46.74     16.87 o 
   6   2   4     1760.12     1607.62     57.19 o 
   8   2   4     1545.07     1129.28    153.25 o 
  10   2   4     1765.68     1251.27    162.92 o 
  12   2   4      365.16      393.20     64.67 o 
  14   2   4      582.85      723.27    112.27 o 
  16   2   4        1.15       13.19     45.34 o 
  18   2   4       70.16        0.00     80.16 o 
 -19   3   4        5.92       30.46     75.07 o 
 -17   3   4       90.68      137.03     79.15 o 
 -15   3   4      228.04      334.73     77.63 o 
 -13   3   4      375.42      295.91     76.53 o 
 -11   3   4        0.67       12.87     19.92 o 
  -9   3   4      512.86      481.54     42.63 o 
  -7   3   4     1858.73     1968.64     56.52 o 
  -5   3   4     7370.84     7845.19    151.24 o 
  -3   3   4     1382.28     1180.70     45.31 o 
  -1   3   4     3967.74     4324.87     94.31 o 
   1   3   4     4747.15     5367.81    131.90 o 
   3   3   4     1043.83     1157.37     48.55 o 
   5   3   4      889.86      948.33     50.75 o 
   7   3   4     1063.97     1193.90     51.24 o 
   9   3   4      162.39      215.33     37.22 o 
  11   3   4     1201.23     1242.63    101.31 o 
  13   3   4      766.81      802.95    112.16 o 
  15   3   4      356.75      342.40    102.80 o 
  17   3   4        6.51       40.09     71.57 o 
 -18   4   4        2.69        0.00     70.53 o 
 -16   4   4        2.85        0.00     51.64 o 
 -14   4   4     1208.35      892.00    108.17 o 
 -12   4   4      211.49      151.70     44.06 o 
 -10   4   4     3279.50     3192.97    150.90 o 
  -8   4   4      287.20      321.50     28.77 o 
  -6   4   4     2760.35     2835.11    107.17 o 
  -4   4   4     3487.16     3649.49     78.74 o 
  -2   4   4      856.27      897.52     49.48 o 
   0   4   4      104.28       45.75     15.30 o 
   2   4   4     3714.15     3599.20     87.02 o 
   4   4   4     2258.16     2307.17     81.84 o 
   6   4   4    11162.37    10756.16    198.36 o 
   8   4   4      363.71      364.75     39.27 o 
  10   4   4     1025.36     1015.75     88.91 o 
  12   4   4        0.93       26.52     50.51 o 
  14   4   4        3.97        5.13     56.55 o 
  16   4   4        1.36       12.62     66.12 o 
  18   4   4      237.64      316.53    121.97 o 
 -19   5   4      200.71      227.55    115.78 o 
 -17   5   4      340.93      467.59    130.44 o 
 -15   5   4       59.99       70.51     52.93 o 
 -13   5   4      386.09      431.56     74.23 o 
 -11   5   4       73.93       40.37     31.50 o 
  -9   5   4      238.22      207.83     41.81 o 
  -7   5   4     1224.56     1002.34     85.18 o 
  -5   5   4     2609.82     2670.23    106.52 o 
  -3   5   4     1177.57     1005.67     38.35 o 
  -1   5   4    12104.90    11413.69    170.49 o 
   1   5   4      517.83      541.61     77.97 o 
   3   5   4     1996.23     1928.91     70.62 o 
   5   5   4        4.43       31.94     19.43 o 
   7   5   4     3401.58     3417.91    102.63 o 
   9   5   4      111.80      146.51     38.91 o 
  11   5   4     1904.54     1793.80    203.14 o 
  13   5   4     1646.69     1753.06    221.62 o 
  15   5   4       52.10      119.38     76.68 o 
  17   5   4        7.98       24.23     87.18 o 
 -18   6   4       42.80       55.71     77.31 o 
 -16   6   4       63.59       63.12     56.53 o 
 -14   6   4      570.12      677.72     93.32 o 
 -12   6   4      358.45      471.55     77.21 o 
 -10   6   4        3.14       12.11     25.11 o 
  -8   6   4      935.96      947.81     92.66 o 
  -6   6   4     2896.27     2832.26    121.00 o 
  -4   6   4     2139.28     1940.47     80.36 o 
  -2   6   4       63.19       47.94     20.55 o 
   0   6   4     2527.00     2401.08     80.31 o 
   2   6   4     1024.85     1281.94     63.47 o 
   4   6   4     1038.02     1005.88     63.06 o 
   6   6   4     1189.37     1112.78     90.48 o 
   8   6   4        3.69        5.97     26.08 o 
  10   6   4       82.46      141.38     52.19 o 
  12   6   4      673.61      813.37    147.08 o 
  14   6   4        8.06       77.20     63.64 o 
  16   6   4      251.63      277.26    108.68 o 
 -17   7   4       60.68       77.64     78.28 o 
 -15   7   4      533.42      603.30    110.26 o 
 -13   7   4       20.16       33.09     40.80 o 
 -11   7   4       88.92      103.87     37.87 o 
  -9   7   4      875.52      810.86     92.49 o 
  -7   7   4     2515.31     2152.43    127.50 o 
  -5   7   4       12.25        2.70     25.75 o 
  -3   7   4      997.15      918.64     61.89 o 
  -1   7   4      781.36      744.43     55.73 o 
   1   7   4        3.81        9.74     18.95 o 
   3   7   4      176.26      209.83     35.15 o 
   5   7   4       40.33      111.04     35.90 o 
   7   7   4      265.32      220.54     49.56 o 
   9   7   4     1689.57     1681.29    194.94 o 
  11   7   4      436.19      385.01    107.59 o 
  13   7   4       59.58       98.70     71.74 o 
  15   7   4       56.43       15.07     65.28 o 
 -16   8   4       12.15       37.98     56.66 o 
 -14   8   4       48.14       23.41     56.03 o 
 -12   8   4      300.16      353.21     65.51 o 
 -10   8   4       22.25       33.13     34.03 o 
  -8   8   4      124.85      153.83     45.24 o 
  -6   8   4      200.37      186.09     48.99 o 
  -4   8   4      925.77     1097.93     97.50 o 
  -2   8   4      741.36      710.10     69.71 o 
   0   8   4        0.22        8.87     20.48 o 
   2   8   4      164.02      170.44     51.69 o 
   4   8   4       46.59       25.33     33.83 o 
   6   8   4      258.13      246.79     53.14 o 
   8   8   4      114.47      135.17     43.86 o 
  10   8   4       57.94       35.41     46.11 o 
  12   8   4        4.82        0.00     58.23 o 
  14   8   4        2.69       70.01     71.39 o 
 -15   9   4       65.52       10.60     70.48 o 
 -13   9   4       88.44      103.73     47.62 o 
 -11   9   4       86.61       92.07     41.53 o 
  -9   9   4      108.38      184.95     55.53 o 
  -7   9   4       10.17       38.52     31.65 o 
  -5   9   4      956.44      873.36    113.18 o 
  -3   9   4      239.00      121.94     77.56 o 
  -1   9   4      474.80      583.12     87.93 o 
   1   9   4      626.79      616.00     91.13 o 
   3   9   4       48.21       86.80     38.77 o 
   5   9   4       11.20       31.41     32.97 o 
   7   9   4       98.75      120.35     45.81 o 
   9   9   4        3.93        5.97     43.79 o 
  11   9   4       83.03      204.26     88.36 o 
  13   9   4       35.75        1.09     75.06 o 
 -14  10   4       29.52       53.84     71.06 o 
 -12  10   4       18.36      143.19     55.00 o 
 -10  10   4      139.53      215.27     60.54 o 
  -8  10   4      719.16      648.88     96.25 o 
  -6  10   4      589.08      492.35     77.99 o 
  -4  10   4      232.60      248.26     68.47 o 
  -2  10   4     1257.01     1006.59    120.82 o 
   0  10   4       58.40       46.48     58.13 o 
   2  10   4      916.84     1124.01    127.64 o 
   4  10   4     1694.87     1685.93    130.29 o 
   6  10   4        5.78       30.69     36.87 o 
   8  10   4       15.77       88.83     47.94 o 
  10  10   4       12.81        5.49     48.20 o 
  12  10   4        3.76      123.80     88.37 o 
 -13  11   4       14.21       63.27     56.61 o 
 -11  11   4       61.26      112.30     63.55 o 
  -9  11   4        4.76       35.69     48.67 o 
  -7  11   4       35.22       39.73     41.64 o 
  -5  11   4      967.97     1001.19    135.99 o 
  -3  11   4      856.44      892.92    123.74 o 
  -1  11   4      715.17      791.48    148.63 o 
   1  11   4      134.38       74.80     67.58 o 
   3  11   4        3.99       43.30     44.58 o 
   5  11   4      197.30      262.08     78.20 o 
   7  11   4      223.73      291.50     72.71 o 
   9  11   4       12.43       26.74     54.13 o 
  11  11   4      306.19      440.74    141.25 o 
 -12  12   4       48.19       86.63     67.76 o 
 -10  12   4      340.13      351.73     90.21 o 
  -8  12   4      197.25      279.93     88.01 o 
  -6  12   4       93.49      160.70     70.81 o 
  -4  12   4       49.04       63.41     73.28 o 
  -2  12   4       57.82      113.21     76.52 o 
   0  12   4      417.24      721.31    151.92 o 
   2  12   4       64.94      128.88    131.61 o 
   4  12   4      221.01      239.13     97.38 o 
   6  12   4      757.71      788.93    127.29 o 
   8  12   4        5.75       90.07     85.74 o 
  10  12   4       27.97        0.00     65.54 o 
  -9  13   4        0.00      101.07     77.05 o 
  -7  13   4       10.10        0.43     58.81 o 
  -5  13   4       97.36       76.32     87.30 o 
  -3  13   4      250.18      320.63    115.80 o 
  -1  13   4      358.50      498.14    138.73 o 
   1  13   4       51.95      125.92     92.01 o 
   3  13   4        4.55       95.53     96.35 o 
   5  13   4        5.86        0.00     73.91 o 
   7  13   4      138.62      152.43     85.36 o 
  -6  14   4        7.59        0.00     77.76 o 
  -4  14   4        7.33      104.91     88.53 o 
  -2  14   4       43.92       33.06     86.46 o 
   0  14   4       24.31       30.90     83.78 o 
   2  14   4        6.76       44.50     85.09 o 
   4  14   4      336.53      452.27    150.78 o 
 -19   1   5       37.66      139.87    111.90 o 
 -17   1   5      356.11      473.28     90.58 o 
 -15   1   5      329.60      296.92     46.70 o 
 -13   1   5      526.72      234.09     99.55 o 
 -11   1   5       78.51       53.10     20.57 o 
  -9   1   5       49.30       61.83     20.36 o 
  -7   1   5     1320.58     1199.55     65.72 o 
  -5   1   5      740.26      585.34     39.58 o 
  -3   1   5    14060.43    13995.79    263.62 o 
  -1   1   5    33947.68    38154.95    338.64 o 
   1   1   5     2989.54     3342.98     67.32 o 
   3   1   5      440.07      499.98     37.64 o 
   5   1   5      581.34      474.97     69.39 o 
   7   1   5       42.03       17.76     18.01 o 
   9   1   5     2083.54     2369.73    111.00 o 
  11   1   5     1103.37     1099.67    100.46 o 
  13   1   5      275.79      213.36     51.33 o 
  15   1   5      221.65      323.42     81.33 o 
  17   1   5       11.17        0.00     55.77 o 
 -20   2   5        3.86        9.75    108.93 o 
 -18   2   5      201.38      213.00    100.45 o 
 -16   2   5      155.37      141.07     56.74 o 
 -14   2   5     1486.23      979.64    307.52 o 
 -12   2   5        1.76        3.96     21.22 o 
 -10   2   5      380.14      370.61     41.78 o 
  -8   2   5      613.63      839.01     49.22 o 
  -6   2   5      464.45      454.55     39.63 o 
  -4   2   5     2098.62     1968.39     55.13 o 
  -2   2   5      137.64      157.34     23.87 o 
   0   2   5     4127.53     4593.15    106.41 o 
   2   2   5       87.96       63.58     17.82 o 
   4   2   5     6360.25     6575.69    189.22 o 
   6   2   5     1594.46     1663.28     56.44 o 
   8   2   5     1346.02     1452.15     78.66 o 
  10   2   5       86.56       81.61     41.66 o 
  12   2   5     3039.27     2697.20    134.40 o 
  14   2   5       22.59       27.46     44.42 o 
  16   2   5       86.38      109.66     61.95 o 
  18   2   5       82.95      212.72    108.53 o 
 -19   3   5       63.04      126.02    120.16 o 
 -17   3   5      305.77      340.93    109.57 o 
 -15   3   5       27.82       20.53     37.49 o 
 -13   3   5       15.17       27.74     27.36 o 
 -11   3   5       75.98       89.27     25.75 o 
  -9   3   5      491.98      549.82     45.11 o 
  -7   3   5     6340.67     5573.88    106.24 o 
  -5   3   5     9133.73     9307.19    170.90 o 
  -3   3   5    10703.62    11653.17    288.03 o 
  -1   3   5     3414.15     3607.04     90.36 o 
   1   3   5     1100.40     1031.04     49.96 o 
   3   3   5     1032.20     1231.18     60.02 o 
   5   3   5     5833.41     5517.93    132.68 o 
   7   3   5     5220.74     4875.32     95.52 o 
   9   3   5      111.39      158.11     37.04 o 
  11   3   5      803.45      836.10     89.00 o 
  13   3   5      193.90      234.75     65.03 o 
  15   3   5       11.48       27.88     57.11 o 
  17   3   5      196.32      264.50    111.77 o 
 -20   4   5       33.52      139.82     98.00 o 
 -18   4   5        3.85       47.60     72.80 o 
 -16   4   5      593.08      301.35    226.39 o 
 -14   4   5     1648.64     1813.34    162.07 o 
 -12   4   5     2335.76     2196.42    133.61 o 
 -10   4   5     2087.87     1864.06     90.70 o 
  -8   4   5     1997.18     1768.57     61.99 o 
  -6   4   5      993.98     1230.68     47.76 o 
  -4   4   5     2234.89     2184.81     67.30 o 
  -2   4   5     3054.23     2555.34     82.89 o 
   0   4   5    10614.55     5717.01   2341.90 o 
   2   4   5     7628.56     7919.96    132.80 o 
   4   4   5     5223.23     5056.45    110.99 o 
   6   4   5        3.97       37.84     21.39 o 
   8   4   5      148.63      226.67     33.18 o 
  10   4   5     4822.85     4330.55    187.69 o 
  12   4   5      445.43      349.65    136.27 o 
  14   4   5      712.75      804.67    153.89 o 
  16   4   5      162.60      290.75    106.41 o 
 -19   5   5      137.50      173.69     96.48 o 
 -17   5   5       44.16        0.00     62.47 o 
 -15   5   5       61.55       78.03     47.15 o 
 -13   5   5      493.04      395.65     72.67 o 
 -11   5   5      160.15      157.66     44.34 o 
  -9   5   5     1046.50     1003.94     83.96 o 
  -7   5   5     4311.34     4125.72    166.67 o 
  -5   5   5        0.36        0.00     13.11 o 
  -3   5   5      123.43      125.60     22.42 o 
  -1   5   5     1089.04      675.23    188.01 o 
   1   5   5      243.17      301.65     36.21 o 
   3   5   5       90.62       68.38     21.36 o 
   5   5   5     1273.14     1144.58    137.40 o 
   7   5   5     5124.93     4665.86    133.65 o 
   9   5   5      337.73      302.34     63.89 o 
  11   5   5       18.69       29.51     61.46 o 
  13   5   5      420.42      685.36    145.20 o 
  15   5   5      217.65      190.86     93.46 o 
  17   5   5       49.47      112.41    100.30 o 
 -18   6   5       16.86        0.00     75.62 o 
 -16   6   5      514.95      536.32    107.19 o 
 -14   6   5      524.02      383.11     93.80 o 
 -12   6   5      808.71      831.03     99.99 o 
 -10   6   5      633.53      652.10     72.53 o 
  -8   6   5        2.78       47.05     34.12 o 
  -6   6   5     3026.29     2772.84    120.82 o 
  -4   6   5        9.45       14.20     17.09 o 
  -2   6   5     2655.04     2617.31     79.32 o 
   0   6   5     3196.58     2972.32     91.61 o 
   2   6   5      112.14       92.54     24.52 o 
   4   6   5     3559.97     3400.45    125.71 o 
   6   6   5      535.80      334.61    157.54 o 
   8   6   5     3004.86     3117.41    145.50 o 
  10   6   5      652.29      601.80    125.15 o 
  12   6   5      921.80     1005.50    170.04 o 
  14   6   5       24.97        2.54     62.64 o 
  16   6   5       41.68      138.53     89.52 o 
 -17   7   5       76.99        6.21     80.81 o 
 -15   7   5      100.69      151.94     64.03 o 
 -13   7   5      274.45      332.99     69.58 o 
 -11   7   5      853.94      879.67     91.38 o 
  -9   7   5     1147.77     1077.30    122.45 o 
  -7   7   5        2.73        0.00     22.61 o 
  -5   7   5      274.70      194.39     44.86 o 
  -3   7   5      665.73      687.34     61.14 o 
  -1   7   5      447.11      476.55     47.98 o 
   1   7   5      675.07      733.31     60.57 o 
   3   7   5     2419.53     2226.17     88.65 o 
   5   7   5      685.52      785.99     82.05 o 
   7   7   5       91.70      100.38     40.90 o 
   9   7   5     1333.14     1289.69    135.69 o 
  11   7   5       13.52       80.40     60.76 o 
  13   7   5       13.04       35.84     63.55 o 
  15   7   5      202.91      299.44    107.11 o 
 -16   8   5      116.61      212.82     78.08 o 
 -14   8   5      102.36      163.34     57.04 o 
 -12   8   5      185.50      165.24     50.22 o 
 -10   8   5     1991.73     1912.24    124.26 o 
  -8   8   5       33.66       91.22     40.06 o 
  -6   8   5      878.00      776.51     89.29 o 
  -4   8   5     3465.19     3413.43    167.00 o 
  -2   8   5     2112.26     2227.88    110.49 o 
   0   8   5      634.30      617.69     59.76 o 
   2   8   5       38.98       18.91     22.90 o 
   4   8   5     1384.97     1377.94    108.67 o 
   6   8   5       94.92      123.76     40.72 o 
   8   8   5     3095.93     2573.30    160.83 o 
  10   8   5     2166.25     2060.74    170.28 o 
  12   8   5       11.50       27.10     61.97 o 
  14   8   5       35.20       30.06     69.60 o 
 -15   9   5       92.12       72.12     69.47 o 
 -13   9   5      621.99      715.80     97.08 o 
 -11   9   5      696.40      836.73     97.63 o 
  -9   9   5     1074.00     1205.00    143.28 o 
  -7   9   5      246.65      221.61     55.09 o 
  -5   9   5      317.69      345.68     63.77 o 
  -3   9   5     1470.79      608.63    452.57 o 
  -1   9   5     1109.52      983.58    112.33 o 
   1   9   5     4722.75     4361.54    189.71 o 
   3   9   5     3983.54     3700.03    152.24 o 
   5   9   5      182.44      242.93     53.54 o 
   7   9   5       57.07       60.73     40.05 o 
   9   9   5        3.35       32.02     45.22 o 
  11   9   5      363.40      503.95    130.59 o 
  13   9   5       52.54       13.59     75.13 o 
 -14  10   5        0.00       55.61     55.28 o 
 -12  10   5       46.50      115.29     49.75 o 
 -10  10   5      362.33      498.35     89.79 o 
  -8  10   5      410.43      531.01     87.65 o 
  -6  10   5       66.04       85.79     40.92 o 
  -4  10   5     5957.94     5252.32    231.47 o 
  -2  10   5       66.72      106.12     52.57 o 
   0  10   5      975.63     1050.36    160.70 o 
   2  10   5      169.08      272.29     67.62 o 
   4  10   5     2830.64     2651.59    139.90 o 
   6  10   5      264.91      350.44     69.10 o 
   8  10   5      854.86     1086.46    139.64 o 
  10  10   5      426.81      458.74    102.33 o 
  12  10   5        4.94        0.00     72.20 o 
 -13  11   5       86.35       99.17     61.37 o 
 -11  11   5      121.02      142.61     73.67 o 
  -9  11   5       47.84       82.22     50.13 o 
  -7  11   5       21.66       34.52     43.66 o 
  -5  11   5        3.03        0.00     43.97 o 
  -3  11   5      462.55      477.51     94.23 o 
  -1  11   5       18.64       81.24     61.90 o 
   1  11   5      295.37      435.21    138.39 o 
   3  11   5      489.15      259.41    122.08 o 
   5  11   5       12.49       43.12     51.42 o 
   7  11   5       39.70       38.37     46.57 o 
   9  11   5      323.89      350.38     98.65 o 
  11  11   5        4.30       60.08     90.00 o 
 -12  12   5       33.46       76.76     61.16 o 
 -10  12   5       47.43       49.68     53.01 o 
  -8  12   5       87.24       63.69     67.51 o 
  -6  12   5        0.38       47.08     55.32 o 
  -4  12   5      151.13      255.08    101.40 o 
  -2  12   5       89.74      279.86    105.18 o 
   0  12   5      155.83      149.12     84.18 o 
   2  12   5      136.06       47.40     71.17 o 
   4  12   5       73.83      175.37     92.16 o 
   6  12   5        0.18       15.77     63.80 o 
   8  12   5      218.86      281.07    120.34 o 
  -9  13   5      246.71      320.17    105.03 o 
  -7  13   5      233.30      268.68     94.88 o 
  -5  13   5        0.46        8.38     70.49 o 
  -3  13   5       29.81        0.00     65.49 o 
  -1  13   5      156.50      179.12     96.78 o 
   1  13   5       23.80      113.71     84.34 o 
   3  13   5       20.28      110.55     92.80 o 
   5  13   5        6.99       47.11     80.60 o 
   7  13   5      229.88      334.85    122.43 o 
  -4  14   5       47.36      195.59    116.71 o 
  -2  14   5      116.19      251.66    116.85 o 
   0  14   5        9.67       31.61     84.16 o 
   2  14   5       33.17       52.60     91.55 o 
 -20   0   6       14.82        0.00     93.67 o 
 -18   0   6       22.70        0.00     71.63 o 
 -16   0   6      121.97       66.43     45.54 o 
 -14   0   6        5.93       17.76     35.08 o 
 -12   0   6     2859.04     3168.17    147.65 o 
 -10   0   6     3195.29     2763.90    125.74 o 
  -8   0   6    11583.73    12403.44    237.85 o 
  -6   0   6       52.99      115.87     28.07 o 
  -4   0   6     4583.95     6038.19    447.17 o 
  -2   0   6    73460.41    77987.64   2856.79 o 
   0   0   6   147921.30   154719.80   5215.13 o 
   2   0   6    11878.15    12900.88    172.72 o 
   4   0   6   107113.06   115631.08   1203.75 o 
   6   0   6    19975.34    22021.05    579.41 o 
   8   0   6     2426.20     2072.24    201.76 o 
  10   0   6        3.88       41.90     49.53 o 
  12   0   6      329.95      380.76     95.66 o 
  14   0   6      131.31      183.43     87.74 o 
  16   0   6      730.30      724.69    148.05 o 
  18   0   6      297.38      406.90    190.31 o 
 -19   1   6      273.65      336.97    152.59 o 
 -17   1   6     1251.32     1105.44    197.11 o 
 -15   1   6      347.08      225.85     71.37 o 
 -13   1   6      244.26      156.85     46.28 o 
 -11   1   6        0.06        0.00     17.16 o 
  -9   1   6        5.99       11.38     15.69 o 
  -7   1   6     2569.34     2297.36    181.43 o 
  -5   1   6     7119.07     6660.30    173.32 o 
  -3   1   6    23981.13    24406.42    440.58 o 
  -1   1   6       13.72       25.58     11.86 o 
   1   1   6     3681.59     3818.18     68.24 o 
   3   1   6     2915.05     3130.12    156.43 o 
   5   1   6      207.60      197.22     29.10 o 
   7   1   6      154.20      168.72     31.73 o 
   9   1   6     6829.10     6349.75    183.95 o 
  11   1   6     2472.78     2312.26    122.91 o 
  13   1   6      360.25      278.03     60.95 o 
  15   1   6        0.36        0.00     43.90 o 
  17   1   6       48.64      104.97     68.88 o 
 -20   2   6       43.52        0.00    111.90 o 
 -18   2   6       48.92        0.00     86.04 o 
 -16   2   6      230.71      197.34     54.63 o 
 -14   2   6       96.98       84.76     33.66 o 
 -12   2   6     1866.68     1612.80     79.98 o 
 -10   2   6     6328.03     6377.61    132.51 o 
  -8   2   6      370.11      381.23     38.43 o 
  -6   2   6      646.90      733.68     48.34 o 
  -4   2   6      936.14     1142.95     49.59 o 
  -2   2   6       29.94       35.24     12.58 o 
   0   2   6     1916.80     1216.76    438.87 o 
   2   2   6     1698.50     1290.79     51.00 o 
   4   2   6     5407.23     5094.44    140.83 o 
   6   2   6    17116.60    18891.50    484.84 o 
   8   2   6      481.09      464.47     53.39 o 
  10   2   6      961.60      937.10     91.77 o 
  12   2   6       34.58       42.35     34.44 o 
  14   2   6       35.42        0.00     38.20 o 
  16   2   6      203.76      239.86     79.80 o 
  18   2   6      362.64      405.13    138.46 o 
 -19   3   6      101.50      185.76    101.47 o 
 -17   3   6      149.62      116.27     63.01 o 
 -15   3   6       13.01       28.01     35.62 o 
 -13   3   6     1600.38     1762.07    100.54 o 
 -11   3   6     2250.86     2205.98     82.07 o 
  -9   3   6      235.57      299.04     36.03 o 
  -7   3   6      760.40      811.75     50.00 o 
  -5   3   6       23.54       10.57     12.79 o 
  -3   3   6     4955.39     4906.36    111.50 o 
  -1   3   6      852.48      645.24    265.36 o 
   1   3   6     4153.01     1997.62   1242.53 o 
   3   3   6     2112.67     2281.83     90.67 o 
   5   3   6      203.75      154.82     27.35 o 
   7   3   6        1.47       12.37     16.52 o 
   9   3   6     6811.85     6393.90    214.72 o 
  11   3   6       33.96       65.31     36.41 o 
  13   3   6      368.58      227.59     66.44 o 
  15   3   6      439.31      426.18    117.16 o 
  17   3   6       13.72       14.97     74.70 o 
 -20   4   6      189.28      425.21    140.48 o 
 -18   4   6      173.63      105.20     85.69 o 
 -16   4   6       38.75       58.75     44.39 o 
 -14   4   6     3170.10     2501.50    136.94 o 
 -12   4   6      916.64      999.03    101.38 o 
 -10   4   6        3.74       36.87     28.50 o 
  -8   4   6     6935.42     6737.22    170.45 o 
  -6   4   6        0.46       27.74     15.43 o 
  -4   4   6      551.45      636.73     49.61 o 
  -2   4   6     3750.37     3338.23    122.23 o 
   0   4   6     1938.95     1305.06    492.85 o 
   2   4   6      174.22      267.40     36.20 o 
   4   4   6    10028.49    10000.67    159.36 o 
   6   4   6      615.85      573.89     51.20 o 
   8   4   6        0.35        0.00     21.47 o 
  10   4   6      183.92      175.78     56.80 o 
  12   4   6      144.98       74.93     58.52 o 
  14   4   6      429.66      480.88    128.13 o 
  16   4   6       63.16       21.79     77.59 o 
 -19   5   6       10.31        0.00     81.82 o 
 -17   5   6      352.04      435.29     98.33 o 
 -15   5   6     1474.84     1129.64    317.74 o 
 -13   5   6      108.70      151.33     48.79 o 
 -11   5   6     1085.67     1126.80    123.57 o 
  -9   5   6     1368.67     1111.85     88.51 o 
  -7   5   6     7324.82     7028.92    168.49 o 
  -5   5   6        2.27        6.46     15.03 o 
  -3   5   6     2049.90     2010.71     81.42 o 
  -1   5   6     1648.75     1368.85    330.00 o 
   1   5   6      116.09      258.21     34.52 o 
   3   5   6     5164.11     5988.23    130.41 o 
   5   5   6     2390.31     2297.49     85.69 o 
   7   5   6     4307.11     3804.39    113.25 o 
   9   5   6       13.09       56.66     47.20 o 
  11   5   6      862.57      798.62    146.06 o 
  13   5   6      317.26      345.15    107.27 o 
  15   5   6      112.15       65.35     79.95 o 
  17   5   6      272.56      362.82    137.56 o 
 -18   6   6      127.41      221.90    112.99 o 
 -16   6   6      124.32      155.22     67.96 o 
 -14   6   6      632.53      816.63    106.86 o 
 -12   6   6      813.75      806.04     98.25 o 
 -10   6   6      440.18      408.01     59.58 o 
  -8   6   6      730.77      681.14     70.61 o 
  -6   6   6     3503.26     3378.97    134.93 o 
  -4   6   6      180.82      228.98     28.09 o 
  -2   6   6     4657.38     4267.17    105.32 o 
   0   6   6     3312.23     3185.40     96.98 o 
   2   6   6       18.84       21.13     19.31 o 
   4   6   6     5477.71     5398.73    133.59 o 
   6   6   6      333.77      388.72     58.67 o 
   8   6   6     5729.25     5300.45    210.29 o 
  10   6   6     5125.37     4509.01    286.10 o 
  12   6   6      116.22      127.49     75.61 o 
  14   6   6       97.75       89.94     71.24 o 
  16   6   6        0.09       34.32     83.91 o 
 -17   7   6      444.48      502.45    116.72 o 
 -15   7   6       35.75       48.67     45.05 o 
 -13   7   6      486.73      546.88     86.95 o 
 -11   7   6      154.80      144.16     42.56 o 
  -9   7   6      797.59      869.10     87.14 o 
  -7   7   6      288.83      218.95     50.60 o 
  -5   7   6      623.01      680.13     78.45 o 
  -3   7   6       34.92       36.07     24.75 o 
  -1   7   6       49.82       39.97     23.68 o 
   1   7   6     5786.83     3979.13    995.82 o 
   3   7   6        1.24        4.21     22.01 o 
   5   7   6     3596.52     3429.77    139.05 o 
   7   7   6      143.30      114.67     37.70 o 
   9   7   6      660.62      782.98    110.66 o 
  11   7   6       73.92      100.48     68.44 o 
  13   7   6       37.59       66.97     70.94 o 
  15   7   6       61.69       70.22     97.49 o 
 -16   8   6        2.28       47.72     58.61 o 
 -14   8   6        2.07       14.44     46.47 o 
 -12   8   6      220.36      257.59     58.14 o 
 -10   8   6       13.60       28.73     32.48 o 
  -8   8   6      619.19      595.55     83.34 o 
  -6   8   6      619.81      782.17     89.58 o 
  -4   8   6      550.88      502.40     82.17 o 
  -2   8   6      137.74      186.49     42.22 o 
   0   8   6      218.96      318.75     45.24 o 
   2   8   6       23.98       33.03     24.19 o 
   4   8   6     1028.88     1050.47     97.94 o 
   6   8   6      507.48      487.84     71.56 o 
   8   8   6      148.87      135.28     93.89 o 
  10   8   6        6.12       19.10     60.07 o 
  12   8   6      414.29      536.98    134.77 o 
  14   8   6        0.21        0.00     65.84 o 
 -15   9   6        1.47       71.38     69.24 o 
 -13   9   6        7.89       44.67     44.87 o 
 -11   9   6       95.97      107.13     42.05 o 
  -9   9   6      575.66      617.32     90.86 o 
  -7   9   6       96.37       71.26     37.81 o 
  -5   9   6       40.26       56.81     41.56 o 
  -3   9   6      247.40      140.27    104.31 o 
  -1   9   6     1660.65     1672.48    105.46 o 
   1   9   6      141.59      186.32     55.66 o 
   3   9   6      167.31      178.40     49.11 o 
   5   9   6       86.37      113.02     41.91 o 
   7   9   6      274.91      303.81     64.13 o 
   9   9   6       25.63       61.98     47.97 o 
  11   9   6      125.22      174.18     92.69 o 
  13   9   6        9.82       70.96     80.76 o 
 -14  10   6       48.39      100.76     58.52 o 
 -12  10   6        2.90       57.52     48.25 o 
 -10  10   6      128.75      177.48     60.35 o 
  -8  10   6      176.29      255.14     63.31 o 
  -6  10   6      900.51      977.95    130.04 o 
  -4  10   6     1689.59     1974.21    160.22 o 
  -2  10   6     1782.15     1684.74    142.75 o 
   0  10   6     1746.96     1561.69    193.77 o 
   2  10   6       19.67       39.24     42.39 o 
   4  10   6      761.45      677.81     87.99 o 
   6  10   6     1075.23     1098.80    119.28 o 
   8  10   6      193.39      314.27     87.55 o 
  10  10   6        9.52       47.38     71.99 o 
  12  10   6       10.47        0.00     78.04 o 
 -13  11   6      218.61      265.14     74.58 o 
 -11  11   6       20.92       43.78     45.70 o 
  -9  11   6      294.55      325.51     76.32 o 
  -7  11   6      220.02      204.01     75.28 o 
  -5  11   6        2.95       48.21     47.12 o 
  -3  11   6      311.64      274.49     73.69 o 
  -1  11   6      591.26      461.23    137.12 o 
   1  11   6     1162.28     1175.74    179.16 o 
   3  11   6        2.00       45.92     44.18 o 
   5  11   6      937.88      968.94    136.59 o 
   7  11   6       47.29      117.88     67.95 o 
   9  11   6       19.90       65.59     67.11 o 
  11  11   6       79.59       92.18     94.42 o 
 -12  12   6       15.14       30.93     59.49 o 
 -10  12   6       84.16      112.63     62.95 o 
  -8  12   6      164.34      257.46     87.71 o 
  -6  12   6      344.40      471.96    101.05 o 
  -4  12   6        0.03       13.78     69.37 o 
  -2  12   6      574.78      563.56    134.77 o 
   0  12   6       96.92      137.69     74.31 o 
   2  12   6      174.83      354.10    112.48 o 
   4  12   6       18.27        5.17     72.59 o 
   6  12   6       89.36       99.77     68.70 o 
   8  12   6       52.73       47.08     88.59 o 
  -9  13   6      145.48      134.12     88.06 o 
  -7  13   6       45.45      126.80     76.52 o 
  -5  13   6       87.16      227.72    106.21 o 
  -3  13   6       78.55        9.47     72.38 o 
  -1  13   6       17.31       24.34     65.70 o 
   1  13   6      131.48      354.80    117.47 o 
   3  13   6       37.69      100.87     93.46 o 
   5  13   6      187.97      342.94    125.60 o 
  -4  14   6       54.35       40.71     93.74 o 
  -2  14   6       31.33      196.95    115.54 o 
   0  14   6       79.67      116.53     99.86 o 
   2  14   6      308.80      407.45    146.21 o 
 -19   1   7      161.12      239.90    142.42 o 
 -17   1   7       27.78       56.70     36.40 o 
 -15   1   7      119.82      127.42     39.71 o 
 -13   1   7     1750.94     1205.23    244.94 o 
 -11   1   7      299.09      243.24     54.58 o 
  -9   1   7      194.17      198.26     42.98 o 
  -7   1   7       36.90       10.38     15.57 o 
  -5   1   7     4653.42     5295.19    132.88 o 
  -3   1   7    65765.92    72173.67   1292.88 o 
  -1   1   7    41014.16    47290.67    447.09 o 
   1   1   7    34591.16    35909.75    360.17 o 
   3   1   7     2216.72     2436.35    126.24 o 
   5   1   7      123.55      129.13     25.36 o 
   7   1   7       45.73       53.60     40.51 o 
   9   1   7        5.62        6.87     33.05 o 
  11   1   7      171.13      265.62     57.57 o 
  13   1   7       30.71       91.28     41.98 o 
  15   1   7      740.73      921.96    135.09 o 
  17   1   7       33.48        0.00     60.30 o 
 -20   2   7       83.23        0.00    111.90 o 
 -18   2   7       89.19       17.30     82.02 o 
 -16   2   7       49.73       93.57     43.73 o 
 -14   2   7        5.72        9.93     28.18 o 
 -12   2   7     1762.08     1654.62     77.73 o 
 -10   2   7     2250.16     2068.91     77.93 o 
  -8   2   7    10833.02    10685.95    186.19 o 
  -6   2   7     5323.13     5336.53    163.12 o 
  -4   2   7      260.22      267.87     31.65 o 
  -2   2   7     3825.13     3317.76    160.27 o 
   0   2   7       50.76       41.33     16.70 o 
   2   2   7     4305.69     4384.25     95.57 o 
   4   2   7     1716.82     1781.28     58.93 o 
   6   2   7     9757.11    10528.74    238.54 o 
   8   2   7      440.30      485.34     75.63 o 
  10   2   7       37.62       66.50     34.43 o 
  12   2   7      938.63      974.45    103.07 o 
  14   2   7       10.29        0.00     46.71 o 
  16   2   7        2.99       27.16     85.13 o 
 -19   3   7       67.30       75.68     97.57 o 
 -17   3   7      112.60      237.96     75.39 o 
 -15   3   7       11.88       87.83     40.00 o 
 -13   3   7     5210.61     4947.19    154.44 o 
 -11   3   7      233.19      279.34     39.03 o 
  -9   3   7     3263.65     3434.56    106.20 o 
  -7   3   7       13.15       44.77     19.31 o 
  -5   3   7     7911.68     7608.90    239.09 o 
  -3   3   7      607.88      687.78     51.30 o 
  -1   3   7     2625.14     2456.12     82.44 o 
   1   3   7    16801.24    17914.30    304.45 o 
   3   3   7      436.01      441.12     56.80 o 
   5   3   7     6755.19     7611.91    139.70 o 
   7   3   7       33.48      112.23     31.07 o 
   9   3   7     9784.04     8800.54    258.94 o 
  11   3   7     3082.13     2137.19    806.42 o 
  13   3   7      363.75      200.06    148.56 o 
  15   3   7        2.05       45.22     66.83 o 
  17   3   7       45.57        0.00     76.78 o 
 -20   4   7      309.10      394.62    140.33 o 
 -18   4   7      135.97      189.46     93.44 o 
 -16   4   7      806.28      666.04     92.99 o 
 -14   4   7       24.72       24.93     37.05 o 
 -12   4   7      247.47      222.03     52.91 o 
 -10   4   7      761.73      751.91     83.87 o 
  -8   4   7    16066.85    15224.24    195.13 o 
  -6   4   7      251.56      192.16     28.89 o 
  -4   4   7      453.48      399.07     45.36 o 
  -2   4   7        0.95        9.22     15.03 o 
   0   4   7       58.77       59.43     20.12 o 
   2   4   7        1.09        2.65     16.89 o 
   4   4   7    12750.53    12529.41    208.85 o 
   6   4   7    15278.09    15170.23    207.11 o 
   8   4   7     2462.85     2649.78    139.21 o 
  10   4   7      314.91      368.93     90.12 o 
  12   4   7       41.19       11.57     43.35 o 
  14   4   7      189.30      210.70     97.95 o 
  16   4   7       97.79       49.61     89.82 o 
 -19   5   7       12.29       98.09     92.56 o 
 -17   5   7       74.06       62.63     57.50 o 
 -15   5   7      707.17      716.57    100.66 o 
 -13   5   7      169.00      142.40     48.82 o 
 -11   5   7     1551.23     1658.73    120.20 o 
  -9   5   7      878.13      954.27     83.52 o 
  -7   5   7       16.07       29.36     19.11 o 
  -5   5   7      203.97      278.58     40.07 o 
  -3   5   7      359.22      410.63     48.40 o 
  -1   5   7     5128.38     4781.43    130.93 o 
   1   5   7      664.00      836.57     66.79 o 
   3   5   7     2935.46     2669.71    443.23 o 
   5   5   7      163.50      299.50     42.42 o 
   7   5   7      125.82      137.93     36.39 o 
   9   5   7      165.10      184.27     72.80 o 
  11   5   7        4.34       41.67     45.52 o 
  13   5   7     1109.55      923.82    166.34 o 
  15   5   7      131.78       63.75     81.66 o 
 -18   6   7      419.34      455.88    133.83 o 
 -16   6   7      325.80      342.25     79.06 o 
 -14   6   7      206.08      159.57     54.07 o 
 -12   6   7      509.16      434.58     76.80 o 
 -10   6   7      506.37      546.41     68.71 o 
  -8   6   7       27.97       12.80     22.68 o 
  -6   6   7     6674.72     6396.93    185.97 o 
  -4   6   7      634.94      601.07     59.86 o 
  -2   6   7      734.93      725.43     52.16 o 
   0   6   7       11.79       61.92     22.72 o 
   2   6   7      825.31      957.36     66.31 o 
   4   6   7     7550.07     7408.62    174.50 o 
   6   6   7      481.66      567.77     69.67 o 
   8   6   7     2865.78     2583.08    191.24 o 
  10   6   7      181.89      120.52     68.13 o 
  12   6   7      249.16      429.53    114.86 o 
  14   6   7      139.75      164.09     92.08 o 
  16   6   7       90.62        1.42     95.79 o 
 -17   7   7       30.25       73.52     72.14 o 
 -15   7   7        2.33       51.69     46.84 o 
 -13   7   7      100.12      163.31     56.05 o 
 -11   7   7     3469.01     3115.97    139.12 o 
  -9   7   7      708.21      718.48     81.40 o 
  -7   7   7        1.29       20.35     27.60 o 
  -5   7   7       84.28       19.55     32.02 o 
  -3   7   7      869.34      836.99     74.81 o 
  -1   7   7      259.48      271.97     38.91 o 
   1   7   7      627.52      462.89    126.34 o 
   3   7   7      982.01     1175.21     77.19 o 
   5   7   7     1937.56     1814.77    125.11 o 
   7   7   7     1598.86     1766.32    141.17 o 
   9   7   7     2855.07     2438.13    204.35 o 
  11   7   7      377.05      380.80    113.75 o 
  13   7   7       50.49       76.30     73.47 o 
  15   7   7        1.40       53.26     84.76 o 
 -16   8   7      503.62      667.63    122.31 o 
 -14   8   7      187.13      206.13     65.37 o 
 -12   8   7      198.98      225.11     56.59 o 
 -10   8   7      119.99      170.35     46.39 o 
  -8   8   7        4.92       19.98     28.90 o 
  -6   8   7      594.20      609.10     96.28 o 
  -4   8   7        0.74       10.95     31.70 o 
  -2   8   7     5364.42     4218.62    997.34 o 
   0   8   7      722.00      770.69     68.18 o 
   2   8   7      150.07      189.65     39.80 o 
   4   8   7      146.71      177.19     50.30 o 
   6   8   7      269.28      302.62     60.11 o 
   8   8   7      156.94      224.93     65.02 o 
  10   8   7      239.96      250.57     93.10 o 
  12   8   7      119.70      201.88     97.92 o 
  14   8   7       21.32       72.46     85.29 o 
 -15   9   7       54.10       85.25     62.20 o 
 -13   9   7       48.68      118.11     51.35 o 
 -11   9   7       98.64      142.84     49.75 o 
  -9   9   7     1757.17     1677.35    143.05 o 
  -7   9   7      205.15      196.09     63.19 o 
  -5   9   7     4267.97     3687.49    190.37 o 
  -3   9   7        1.28       24.73     36.18 o 
  -1   9   7       14.01       24.35     31.80 o 
   1   9   7      114.59       81.50     41.14 o 
   3   9   7     2183.62     1999.07    119.47 o 
   5   9   7      369.48      433.71     70.15 o 
   7   9   7       74.71      112.61     53.80 o 
   9   9   7      150.46      238.02     96.44 o 
  11   9   7      245.83      274.00    110.78 o 
  13   9   7       30.12       21.60     86.17 o 
 -14  10   7      220.61      245.09     73.16 o 
 -12  10   7      421.66      392.31     74.81 o 
 -10  10   7        9.52        0.00     49.55 o 
  -8  10   7       50.99       65.50     43.18 o 
  -6  10   7      944.20     1037.19    133.90 o 
  -4  10   7     2222.82     2558.65    166.06 o 
  -2  10   7     3659.24     3212.98    177.26 o 
   0  10   7     4436.44     4296.43    261.77 o 
   2  10   7        2.22       90.88     45.27 o 
   4  10   7     2378.58     2205.33    129.42 o 
   6  10   7        3.98       46.96     43.67 o 
   8  10   7       29.21       36.86     53.43 o 
  10  10   7      693.99      895.77    178.76 o 
  12  10   7       11.35        0.00     76.75 o 
 -13  11   7       19.05       77.30     56.65 o 
 -11  11   7      210.13      169.53     61.34 o 
  -9  11   7      533.03      617.56    117.85 o 
  -7  11   7       31.69       54.39     55.22 o 
  -5  11   7      122.26      130.67     63.27 o 
  -3  11   7      399.30      514.52     99.44 o 
  -1  11   7      255.59      279.32     97.40 o 
   1  11   7       87.28      150.17     79.09 o 
   3  11   7       99.84       38.79     50.00 o 
   5  11   7     1279.53     1421.41    162.22 o 
   7  11   7       21.69        0.00     51.10 o 
   9  11   7      513.96      652.64    152.82 o 
 -12  12   7        1.97        0.00     56.80 o 
 -10  12   7        0.08        0.00     63.85 o 
  -8  12   7      129.77      137.52     74.84 o 
  -6  12   7       10.81      104.99     67.08 o 
  -4  12   7      170.69      264.28    106.37 o 
  -2  12   7      477.31      558.43    132.88 o 
   0  12   7      203.71      202.49     90.60 o 
   2  12   7        0.63       48.31     77.48 o 
   4  12   7        3.50        0.00     80.11 o 
   6  12   7      458.75      518.19    135.75 o 
   8  12   7       16.59       80.11     91.32 o 
  -9  13   7       27.15       69.11     84.91 o 
  -7  13   7        0.44        0.00     53.89 o 
  -5  13   7        8.57        2.66     73.87 o 
  -3  13   7        3.13       60.39     83.49 o 
  -1  13   7       30.66       36.92     87.21 o 
   1  13   7      163.31      240.37    128.43 o 
   3  13   7        8.58        0.00     80.56 o 
   5  13   7       27.51       40.17     89.24 o 
  -4  14   7       72.21      144.20    109.08 o 
  -2  14   7       58.72       14.60     84.70 o 
   0  14   7       74.71      118.64    115.50 o 
 -20   0   8      222.36      152.16    135.21 o 
 -18   0   8     1001.81      976.57    236.94 o 
 -16   0   8      505.93      397.73     80.00 o 
 -14   0   8      263.69      325.19     68.34 o 
 -12   0   8      139.00      148.72     46.63 o 
 -10   0   8      330.17      295.62     57.31 o 
  -8   0   8    66952.30    66321.88   3080.17 o 
  -6   0   8     7121.17     8917.71    239.12 o 
  -4   0   8   175481.66   182502.97   7052.34 o 
  -2   0   8   224198.72   229734.92   6976.67 o 
   0   0   8    65745.80    74732.23   1035.91 o 
   2   0   8     1615.21     1460.62     72.85 o 
   4   0   8     1319.92     1085.07    134.79 o 
   6   0   8     1706.56     1751.38    183.53 o 
   8   0   8        0.54        0.00     53.41 o 
  10   0   8     7306.43     6997.35    388.25 o 
  12   0   8      278.50      315.82     86.82 o 
  14   0   8        3.04        0.00     59.04 o 
  16   0   8       23.77       36.88     96.64 o 
 -21   1   8       18.68       46.62    128.43 o 
 -19   1   8        0.02        0.00     85.62 o 
 -17   1   8        0.10        0.00     34.19 o 
 -15   1   8     1914.53     1555.56    204.37 o 
 -13   1   8      377.04      302.43     85.07 o 
 -11   1   8     2096.63     1377.11    261.36 o 
  -9   1   8     9480.83     9368.13    197.35 o 
  -7   1   8       17.88       10.62     18.88 o 
  -5   1   8      351.10      366.48     44.09 o 
  -3   1   8     1113.44     1117.89     57.37 o 
  -1   1   8     5555.49     5632.92    116.01 o 
   1   1   8     1004.22      981.40     47.63 o 
   3   1   8     2066.36     1782.87     45.78 o 
   5   1   8    19152.53    19311.08    218.16 o 
   7   1   8      311.92      205.67     63.95 o 
   9   1   8       20.42       68.92     38.13 o 
  11   1   8      487.01      566.80     80.52 o 
  13   1   8       44.93       49.02     42.58 o 
  15   1   8        6.37       92.63     59.24 o 
  17   1   8      271.41      282.26     96.98 o 
 -20   2   8       23.10       13.56    120.80 o 
 -18   2   8       43.97      132.94     65.17 o 
 -16   2   8      373.41      452.22     75.27 o 
 -14   2   8      932.67      963.10     88.56 o 
 -12   2   8        0.22        2.47     21.54 o 
 -10   2   8     2460.64     2412.65     95.73 o 
  -8   2   8       68.68      101.10     26.96 o 
  -6   2   8     2786.89     2821.25    100.03 o 
  -4   2   8     2378.93     2629.67    122.62 o 
  -2   2   8    25006.67    24923.77    232.24 o 
   0   2   8      802.65      909.21     50.48 o 
   2   2   8      101.59      124.79     24.57 o 
   4   2   8     8195.50     8853.78    128.51 o 
   6   2   8        0.98        5.64     26.11 o 
   8   2   8     3917.78     3509.09    162.13 o 
  10   2   8      722.98      737.87    133.46 o 
  12   2   8      359.67      469.22     77.59 o 
  14   2   8       52.07       97.82     53.72 o 
  16   2   8       10.71       68.29     66.30 o 
 -19   3   8       44.59       79.00     86.34 o 
 -17   3   8      169.54      187.93     59.36 o 
 -15   3   8        0.02       58.92     39.34 o 
 -13   3   8      855.35      862.54     82.10 o 
 -11   3   8     1980.27     1774.93     87.89 o 
  -9   3   8     2072.24     2212.28     88.63 o 
  -7   3   8     2804.51     2661.13     89.49 o 
  -5   3   8     4512.42     4031.76    104.43 o 
  -3   3   8      285.35      322.79     37.93 o 
  -1   3   8     1007.89     1145.83     59.59 o 
   1   3   8     1866.65     2064.93     77.54 o 
   3   3   8      303.82      226.93     34.41 o 
   5   3   8      721.44      753.37     52.99 o 
   7   3   8     1795.39     1640.40    114.78 o 
   9   3   8      491.67      658.81     95.54 o 
  11   3   8     1582.94     1543.91    123.04 o 
  13   3   8       73.50      140.32     56.87 o 
  15   3   8       11.11        0.00     70.97 o 
  17   3   8      152.81      281.97    141.14 o 
 -20   4   8      143.52      127.12     95.79 o 
 -18   4   8        0.92       32.99     58.33 o 
 -16   4   8      497.58      442.97     80.27 o 
 -14   4   8      742.87      743.47     95.88 o 
 -12   4   8     1989.04     1967.74    117.02 o 
 -10   4   8      598.72      613.60     77.29 o 
  -8   4   8      251.41      276.05     39.20 o 
  -6   4   8     7568.24     7599.48    199.82 o 
  -4   4   8      113.66      172.21     33.52 o 
  -2   4   8        6.34        0.00     15.78 o 
   0   4   8      875.80      817.35     63.25 o 
   2   4   8     8648.18     8384.72    337.95 o 
   4   4   8     1209.89     1023.25     63.20 o 
   6   4   8     2616.32     2733.44    110.53 o 
   8   4   8     2554.10     2487.97    139.48 o 
  10   4   8     1117.53     1043.74    159.77 o 
  12   4   8      766.40      815.86    122.16 o 
  14   4   8      150.10       71.36     75.69 o 
  16   4   8      364.87      461.99    134.17 o 
 -19   5   8      321.57      377.89    124.52 o 
 -17   5   8       83.86      111.37     57.76 o 
 -15   5   8      724.32      905.63    111.02 o 
 -13   5   8      216.11      268.85     63.18 o 
 -11   5   8      124.78      188.93     50.64 o 
  -9   5   8      307.88      307.32     48.36 o 
  -7   5   8     8039.44     7994.01    145.67 o 
  -5   5   8        9.75       47.09     24.85 o 
  -3   5   8     3608.88     3875.93    121.30 o 
  -1   5   8     4734.45     4200.71    128.54 o 
   1   5   8      887.63      997.47     70.49 o 
   3   5   8     2392.38     2193.68    117.34 o 
   5   5   8      470.02      588.14     56.17 o 
   7   5   8     5914.29     5897.17    172.20 o 
   9   5   8      115.13      187.34     75.74 o 
  11   5   8      704.05      906.62    158.68 o 
  13   5   8     1477.23     1309.65    208.60 o 
  15   5   8       10.72      146.56     91.57 o 
 -18   6   8        1.83       95.32     69.00 o 
 -16   6   8      203.99      314.75     74.31 o 
 -14   6   8      251.69      243.40     64.69 o 
 -12   6   8     7715.58     7046.91    233.28 o 
 -10   6   8        5.60       37.55     30.01 o 
  -8   6   8     2892.67     2676.88    115.02 o 
  -6   6   8      830.48      703.53     91.85 o 
  -4   6   8      356.15      291.16     46.37 o 
  -2   6   8      362.58      275.54     45.44 o 
   0   6   8     1793.45     1291.13    310.63 o 
   2   6   8      990.60     1042.47     69.81 o 
   4   6   8      129.23      140.12     30.85 o 
   6   6   8     2320.21     2104.76    136.09 o 
   8   6   8      272.71      263.47     79.12 o 
  10   6   8      154.69      123.10     71.78 o 
  12   6   8       21.36       22.41     55.90 o 
  14   6   8       22.62        2.80     61.83 o 
 -17   7   8       70.57      103.70     73.07 o 
 -15   7   8        7.18        9.51     43.79 o 
 -13   7   8      590.84      610.54     94.46 o 
 -11   7   8      262.95      246.59     53.38 o 
  -9   7   8     1761.66     1543.74    113.94 o 
  -7   7   8     1758.85     1526.55    138.06 o 
  -5   7   8     2588.85     2489.41    142.05 o 
  -3   7   8     2133.71     2083.11    120.26 o 
  -1   7   8        1.77       30.58     23.18 o 
   1   7   8     1104.37     1106.02     77.96 o 
   3   7   8      581.84      605.52     62.20 o 
   5   7   8      793.74      650.32    155.05 o 
   7   7   8       58.70      127.39     55.09 o 
   9   7   8     1144.92     1195.63    183.70 o 
  11   7   8      307.27      342.74     98.54 o 
  13   7   8      312.97      349.09    115.50 o 
  15   7   8      110.67       13.21     87.74 o 
 -16   8   8       46.64       54.13     57.76 o 
 -14   8   8      123.60      146.35     60.73 o 
 -12   8   8        0.43       19.04     37.00 o 
 -10   8   8      461.55      486.04     73.49 o 
  -8   8   8      177.11      188.25     50.51 o 
  -6   8   8      289.72      299.33     67.79 o 
  -4   8   8        4.71       26.22     32.54 o 
  -2   8   8      117.84       58.01     42.82 o 
   0   8   8     1321.87     1308.71     81.00 o 
   2   8   8     1292.33     1542.58     91.98 o 
   4   8   8      807.73      858.58     91.85 o 
   6   8   8     1575.27     1501.30    145.54 o 
   8   8   8       69.65      105.01     52.45 o 
  10   8   8       90.47      107.55     72.34 o 
  12   8   8        0.23       50.38     75.97 o 
  14   8   8       17.71      126.61     95.16 o 
 -15   9   8       33.55       71.73     55.69 o 
 -13   9   8       64.57       99.18     49.45 o 
 -11   9   8        0.22       15.02     37.81 o 
  -9   9   8      653.00      683.96     98.82 o 
  -7   9   8        6.88       65.16     47.07 o 
  -5   9   8     1066.18     1183.12    137.46 o 
  -3   9   8     2619.97     2317.35    147.47 o 
  -1   9   8     1204.97     1230.97    104.22 o 
   1   9   8      277.07      366.81     75.10 o 
   3   9   8      219.58      246.83     55.48 o 
   5   9   8      455.76      460.49     73.98 o 
   7   9   8      297.93      320.17     78.60 o 
   9   9   8       42.50      193.64     88.85 o 
  11   9   8       17.88       67.89     77.16 o 
  13   9   8        1.07       62.99     97.87 o 
 -14  10   8      164.12      233.27     74.65 o 
 -12  10   8      127.62      198.31     60.66 o 
 -10  10   8       32.04       38.21     40.63 o 
  -8  10   8      332.47      415.81     93.39 o 
  -6  10   8        0.89        1.05     45.44 o 
  -4  10   8        2.32       15.65     41.34 o 
  -2  10   8      777.53      904.38    120.07 o 
   0  10   8     3245.76     3043.59    224.03 o 
   2  10   8     2836.09     1449.12    885.36 o 
   4  10   8       65.64      139.81     53.06 o 
   6  10   8      544.95      680.51    110.29 o 
   8  10   8        5.63       40.71     55.39 o 
  10  10   8       47.63      125.25     83.63 o 
 -13  11   8       64.01       52.36     60.62 o 
 -11  11   8       43.04      122.65     56.36 o 
  -9  11   8      168.56      263.41     84.14 o 
  -7  11   8      216.81      243.41     79.42 o 
  -5  11   8     1305.30     1224.72    151.95 o 
  -3  11   8      162.48      114.49     60.13 o 
  -1  11   8      256.93      371.06    107.81 o 
   1  11   8      105.26      171.34     82.66 o 
   3  11   8        3.53       49.60     55.30 o 
   5  11   8        8.85       20.61     57.82 o 
   7  11   8       26.28       62.41     57.37 o 
   9  11   8      271.70      289.51    122.01 o 
 -10  12   8       14.16       87.51     74.84 o 
  -8  12   8      389.32      481.66    113.04 o 
  -6  12   8       95.35       72.25     64.99 o 
  -4  12   8      101.14      126.95     82.87 o 
  -2  12   8      159.77      161.57     91.11 o 
   0  12   8      497.86      836.10    166.62 o 
   2  12   8      880.81     1052.34    182.29 o 
   4  12   8        8.50        0.00     72.98 o 
   6  12   8       47.45       97.22    127.37 o 
   8  12   8       11.46       82.05    100.11 o 
  -9  13   8        4.36      120.89     84.16 o 
  -7  13   8       97.30      252.50     89.75 o 
  -5  13   8      199.06      311.95    126.33 o 
  -3  13   8        6.99       55.97     82.12 o 
  -1  13   8        8.36        3.68     67.10 o 
   1  13   8        5.05        0.00     71.02 o 
   3  13   8        5.80       14.04     82.54 o 
   5  13   8      136.11      119.95    152.59 o 
  -4  14   8       85.50       55.41     92.93 o 
  -2  14   8       69.38       62.41    189.89 o 
   0  14   8       38.29      155.09    110.70 o 
 -21   1   9        0.02       22.89    117.83 o 
 -19   1   9      159.99      385.71    176.75 o 
 -17   1   9        1.96       54.91     36.68 o 
 -15   1   9      439.48      250.94     95.07 o 
 -13   1   9      223.65      202.62     50.16 o 
 -11   1   9      856.81      873.12    188.49 o 
  -9   1   9     2164.11     2529.48     96.02 o 
  -7   1   9     1083.94      977.69     68.16 o 
  -5   1   9     8807.52     9049.72    185.45 o 
  -3   1   9     2173.23     1996.11     78.65 o 
  -1   1   9    24560.87    27530.32    269.05 o 
   1   1   9     1225.10     1330.90     57.53 o 
   3   1   9    10656.23    11562.24    139.60 o 
   5   1   9     7430.19     7459.20    260.24 o 
   7   1   9       21.95       88.18     55.95 o 
   9   1   9        0.47       39.76     34.68 o 
  11   1   9        2.13       47.08     36.45 o 
  13   1   9       48.80       61.51     45.16 o 
  15   1   9       40.45       46.23     59.51 o 
  17   1   9       21.97       84.61     73.82 o 
 -20   2   9      171.73      262.79    180.56 o 
 -18   2   9       11.80       10.46     47.16 o 
 -16   2   9      488.44      531.82     83.51 o 
 -14   2   9     1632.78     1684.44    112.34 o 
 -12   2   9      925.64      899.60     78.34 o 
 -10   2   9      127.87      109.11     31.54 o 
  -8   2   9        4.19       54.49     25.54 o 
  -6   2   9     2857.13     2520.71     99.41 o 
  -4   2   9       15.07        0.00     16.12 o 
  -2   2   9     1163.58     1079.50     52.67 o 
   0   2   9        3.72        8.34     13.94 o 
   2   2   9     4525.09     4845.85    109.60 o 
   4   2   9      879.53      738.50     44.03 o 
   6   2   9      657.61      661.06    103.62 o 
   8   2   9      602.60      724.86    116.60 o 
  10   2   9      335.13      347.34     74.68 o 
  12   2   9      314.97      308.91     65.45 o 
  14   2   9       35.44      129.01     63.24 o 
  16   2   9       39.20       48.69     68.61 o 
 -19   3   9       78.17        1.01     83.17 o 
 -17   3   9      379.79      414.31     78.73 o 
 -15   3   9       22.09       24.39     38.70 o 
 -13   3   9      445.25      421.88     68.70 o 
 -11   3   9     3040.55     2835.33    109.09 o 
  -9   3   9      269.83      352.00     46.44 o 
  -7   3   9     3743.75     3371.93    115.16 o 
  -5   3   9     6137.06     5875.04    131.13 o 
  -3   3   9     3923.72     4177.60    122.78 o 
  -1   3   9     2710.82     2935.62     97.80 o 
   1   3   9     5123.57     4845.17    121.56 o 
   3   3   9      986.46     1107.32     59.33 o 
   5   3   9      715.64      637.76     50.49 o 
   7   3   9     1434.66     1336.79    112.65 o 
   9   3   9     3291.92     3153.63    166.87 o 
  11   3   9       40.29       63.00     46.09 o 
  13   3   9      145.24      196.59     71.44 o 
  15   3   9      273.26      347.26    116.63 o 
 -20   4   9       78.78      127.51    103.97 o 
 -18   4   9      318.00      298.45     87.79 o 
 -16   4   9       58.16       94.65     46.74 o 
 -14   4   9      609.21      697.32     94.49 o 
 -12   4   9     5411.33     4941.07    184.56 o 
 -10   4   9      294.60      326.40     56.75 o 
  -8   4   9     5186.52     5476.67    152.34 o 
  -6   4   9    16672.38    17585.45    305.15 o 
  -4   4   9      962.97      917.87     61.78 o 
  -2   4   9     3877.65     3702.66    137.74 o 
   0   4   9        2.74       40.81     21.23 o 
   2   4   9     4421.30     3240.00    841.74 o 
   4   4   9      805.42     1015.97     66.35 o 
   6   4   9        4.29       50.93     25.96 o 
   8   4   9     3896.41     3507.99    171.56 o 
  10   4   9       87.04       83.18     55.59 o 
  12   4   9       51.01       92.55     50.28 o 
  14   4   9      397.94      418.87    125.57 o 
  16   4   9      324.24      358.50    131.42 o 
 -19   5   9       52.24       84.06     74.86 o 
 -17   5   9       54.19       41.70     51.56 o 
 -15   5   9      313.81      374.85     78.74 o 
 -13   5   9        7.18        0.00     32.97 o 
 -11   5   9     3796.53     3321.43    152.53 o 
  -9   5   9        6.19        1.83     21.12 o 
  -7   5   9     5124.76     5430.48    135.97 o 
  -5   5   9      287.40      244.03     48.11 o 
  -3   5   9      961.36      958.03     71.44 o 
  -1   5   9        1.27        9.26     18.96 o 
   1   5   9       28.27       30.66     21.71 o 
   3   5   9     9441.26     9850.35    328.06 o 
   5   5   9       96.66       79.27     29.18 o 
   7   5   9     2599.65     2640.28    145.48 o 
   9   5   9      155.04      168.93     69.96 o 
  11   5   9       65.59      103.79     94.31 o 
  13   5   9        5.76       76.90     71.58 o 
  15   5   9        8.99        0.00     77.31 o 
 -18   6   9       19.36       37.50     62.45 o 
 -16   6   9       75.45        6.35     47.56 o 
 -14   6   9      174.41      217.87     64.13 o 
 -12   6   9      971.25      979.28    110.75 o 
 -10   6   9     1189.93     1189.70    102.11 o 
  -8   6   9     5890.35     5619.16    188.74 o 
  -6   6   9     2338.43     2324.22    166.09 o 
  -4   6   9        0.55       29.06     24.29 o 
  -2   6   9      456.82      504.65     60.66 o 
   0   6   9     2113.87     1816.73    303.02 o 
   2   6   9      592.44      556.85     56.92 o 
   4   6   9      533.17      568.25     60.83 o 
   6   6   9     1264.88     1296.34    123.46 o 
   8   6   9      147.08      143.06     68.07 o 
  10   6   9      120.20      128.02     70.64 o 
  12   6   9       20.58        0.00     64.31 o 
  14   6   9      135.76      315.61    112.11 o 
 -17   7   9      164.75      205.30     69.38 o 
 -15   7   9       20.59      138.97     55.92 o 
 -13   7   9     1287.37     1333.42    135.82 o 
 -11   7   9      596.83      586.51     79.59 o 
  -9   7   9       21.60       39.34     29.55 o 
  -7   7   9       90.48      139.05     49.71 o 
  -5   7   9      261.91      263.59     61.05 o 
  -3   7   9     1364.42     1268.75     90.38 o 
  -1   7   9     2151.97     1652.09    420.75 o 
   1   7   9      166.97      207.06     39.58 o 
   3   7   9        0.07        0.86     23.58 o 
   5   7   9        0.87       18.50     27.22 o 
   7   7   9       25.56       31.47     41.96 o 
   9   7   9      427.88      328.80    109.96 o 
  11   7   9      486.29      519.50    133.06 o 
  13   7   9       87.18      173.01     89.33 o 
 -16   8   9        2.52       63.15     59.32 o 
 -14   8   9      256.60      186.31     64.68 o 
 -12   8   9      217.24      233.59     59.42 o 
 -10   8   9     4041.45     3716.21    158.35 o 
  -8   8   9     2365.35     2207.75    151.23 o 
  -6   8   9        7.18       32.15     39.10 o 
  -4   8   9        0.11        1.94     30.61 o 
  -2   8   9      778.08      713.91    181.05 o 
   0   8   9      859.41      787.91     73.28 o 
   2   8   9      307.98      376.37     53.60 o 
   4   8   9     4418.30     4467.59    194.63 o 
   6   8   9     3611.09     1759.57   1089.82 o 
   8   8   9     1122.06     1161.11    181.18 o 
  10   8   9      142.75       49.26     73.96 o 
  12   8   9        7.02       45.99     82.48 o 
 -15   9   9      596.13      645.65    110.02 o 
 -13   9   9       54.30       81.60     50.41 o 
 -11   9   9       26.30       32.01     38.76 o 
  -9   9   9       93.80      114.57     70.78 o 
  -7   9   9     1145.61     1065.56    134.64 o 
  -5   9   9       12.64       94.16     50.66 o 
  -3   9   9     4889.95     4160.98    198.17 o 
  -1   9   9      872.85      834.67     90.55 o 
   1   9   9      144.62       86.40     45.83 o 
   3   9   9     1495.46     1536.37    121.16 o 
   5   9   9       99.35      117.82     49.71 o 
   7   9   9       47.72        4.45     43.91 o 
   9   9   9      153.86      326.67    102.28 o 
  11   9   9      438.15      539.74    141.36 o 
 -14  10   9       23.14       17.50     54.59 o 
 -12  10   9       38.61       43.19     43.41 o 
 -10  10   9      166.88      249.00     71.67 o 
  -8  10   9     4413.72     4174.91    228.12 o 
  -6  10   9       46.29      117.18     56.81 o 
  -4  10   9     2367.35     2449.72    163.15 o 
  -2  10   9      459.56      667.79    104.94 o 
   0  10   9     1463.83     1633.93    201.40 o 
   2  10   9      481.17      252.97    145.18 o 
   4  10   9     1377.33     1550.89    155.96 o 
   6  10   9      470.50      645.34    110.12 o 
   8  10   9       19.14       57.21     72.76 o 
  10  10   9      238.97      247.48    113.31 o 
 -13  11   9      127.67       69.45     64.31 o 
 -11  11   9        0.03       13.17     54.79 o 
  -9  11   9        3.22       46.93     60.54 o 
  -7  11   9       35.23       39.64     56.34 o 
  -5  11   9      160.24       98.77     60.47 o 
  -3  11   9       57.14       68.95     50.98 o 
  -1  11   9      107.74       65.76     64.56 o 
   1  11   9        3.03       47.14     69.09 o 
   3  11   9       28.50       80.24     54.25 o 
   5  11   9      133.27      144.84     87.92 o 
   7  11   9        4.27       15.49     71.16 o 
   9  11   9       88.68       42.98     86.61 o 
 -10  12   9       47.23       84.08     96.46 o 
  -8  12   9        0.27        0.00     56.53 o 
  -6  12   9      200.64       83.38     71.06 o 
  -4  12   9       26.89       12.01     65.58 o 
  -2  12   9        3.55        0.00     57.55 o 
   0  12   9        8.36       33.43    102.15 o 
   2  12   9      269.49      298.42    105.61 o 
   4  12   9      176.78      143.79     97.28 o 
   6  12   9        8.76        0.00     77.16 o 
  -7  13   9       46.57      120.12    106.69 o 
  -5  13   9       74.59      200.43    101.36 o 
  -3  13   9       55.00       80.72     90.69 o 
  -1  13   9       35.38        0.00     74.17 o 
   1  13   9        9.35       82.57     95.46 o 
   3  13   9       54.82       31.05    104.53 o 
   5  13   9      172.94      372.57    181.41 o 
 -18   0  10      196.07      270.19     99.06 o 
 -16   0  10      434.66      476.59     87.96 o 
 -14   0  10     2028.20     2076.60    155.82 o 
 -12   0  10      278.32      221.97     54.00 o 
 -10   0  10       22.26        0.00     47.68 o 
  -8   0  10    30340.83    32101.40   1881.29 o 
  -6   0  10      840.91     1257.95    278.26 o 
  -4   0  10     6913.63     6374.85    206.65 o 
  -2   0  10      118.80      152.25     44.48 o 
   0   0  10    22088.12    23333.40    351.51 o 
   2   0  10     2317.79     2298.37    106.39 o 
   4   0  10    17820.51    18448.79    578.14 o 
   6   0  10     2625.61     2512.20    231.43 o 
   8   0  10       13.65        0.00     49.59 o 
  10   0  10       17.07        0.00     58.07 o 
  12   0  10      142.96      260.09     91.04 o 
  14   0  10      107.51      197.60     87.28 o 
  16   0  10       10.21       21.62    121.22 o 
 -21   1  10      328.20      356.89    186.50 o 
 -19   1  10       24.37       92.24     68.51 o 
 -17   1  10        0.20       17.47     36.35 o 
 -15   1  10      268.65      240.18     50.44 o 
 -13   1  10       76.37      110.77     31.73 o 
 -11   1  10       77.25      106.71     32.86 o 
  -9   1  10     5837.76     5564.11    313.29 o 
  -7   1  10     8452.68     8157.41    230.58 o 
  -5   1  10        0.49       13.04     19.50 o 
  -3   1  10    18438.86    19343.61    250.32 o 
  -1   1  10     3008.54     3110.37     96.31 o 
   1   1  10     1300.41     1377.26     61.98 o 
   3   1  10     1868.97     1853.45     64.91 o 
   5   1  10     5369.59     5036.16    223.67 o 
   7   1  10     1406.22     1461.67    153.87 o 
   9   1  10      695.37      623.36    113.39 o 
  11   1  10     1472.84     1479.74    128.45 o 
  13   1  10      135.97      268.21     76.84 o 
  15   1  10       67.67       94.82     74.39 o 
 -20   2  10       31.91        0.00    114.02 o 
 -18   2  10       41.31      100.74     53.36 o 
 -16   2  10       70.51      126.00     52.04 o 
 -14   2  10     1065.40      953.76    104.35 o 
 -12   2  10     1213.86     1122.06     87.48 o 
 -10   2  10      860.43      957.78     84.82 o 
  -8   2  10      751.51      842.03     75.29 o 
  -6   2  10     1478.82     1628.29     81.20 o 
  -4   2  10       88.22      109.87     33.74 o 
  -2   2  10       53.83       64.22     21.41 o 
   0   2  10     9827.67    10802.24    158.83 o 
   2   2  10     5760.68     5984.69    111.36 o 
   4   2  10    10935.59    11277.69    595.06 o 
   6   2  10      524.14      617.08    102.50 o 
   8   2  10        1.53       18.66     45.78 o 
  10   2  10     1052.98     1122.96    126.93 o 
  12   2  10      309.32      382.40     75.78 o 
  14   2  10      179.35      175.12     75.17 o 
  16   2  10       66.27      101.50     74.32 o 
 -19   3  10       33.36       86.06     71.85 o 
 -17   3  10      124.62      122.76     55.62 o 
 -15   3  10      460.77      378.48     70.72 o 
 -13   3  10      519.35      604.29     83.48 o 
 -11   3  10     1269.97     1235.33     84.01 o 
  -9   3  10     2782.96     2646.16    126.59 o 
  -7   3  10       63.12      213.84     42.15 o 
  -5   3  10      616.54      580.24     53.32 o 
  -3   3  10     1351.71     1181.09    139.97 o 
  -1   3  10     2152.63     2356.67     81.83 o 
   1   3  10     1033.72     1231.19     65.78 o 
   3   3  10      558.58      571.43     52.10 o 
   5   3  10     2600.54     2482.63    113.62 o 
   7   3  10      420.11      526.42    101.58 o 
   9   3  10      850.85      821.65    107.54 o 
  11   3  10       39.73       11.64     45.43 o 
  13   3  10        0.13        7.10     45.31 o 
  15   3  10       28.10       73.72     88.70 o 
 -20   4  10      180.68      272.72    123.11 o 
 -18   4  10      199.49      270.96     86.32 o 
 -16   4  10      236.74      336.63     72.17 o 
 -14   4  10      941.30      998.16    111.33 o 
 -12   4  10     1416.18     1436.09    122.55 o 
 -10   4  10     3789.34     3552.12    149.13 o 
  -8   4  10     4585.41     4228.32    178.92 o 
  -6   4  10     3221.55     2892.98    100.65 o 
  -4   4  10       35.20       76.82     25.14 o 
  -2   4  10     2823.58     2856.39    125.18 o 
   0   4  10     2027.75     2151.31     91.52 o 
   2   4  10       43.03       56.83     30.35 o 
   4   4  10       12.25        9.83     22.59 o 
   6   4  10      446.16      409.96     90.46 o 
   8   4  10     2510.09     2499.07    148.35 o 
  10   4  10       16.44       27.40     50.99 o 
  12   4  10       61.82       90.03     54.71 o 
  14   4  10       19.24       61.14     85.21 o 
 -19   5  10        0.10        5.84     66.14 o 
 -17   5  10      892.67     1044.40    130.80 o 
 -15   5  10      318.27      323.42     75.06 o 
 -13   5  10      107.45      188.72     56.17 o 
 -11   5  10     3046.31     2794.01    141.44 o 
  -9   5  10        5.13       31.87     29.09 o 
  -7   5  10      258.77      288.50     44.34 o 
  -5   5  10       79.66      126.51     31.40 o 
  -3   5  10      143.10      146.29     34.86 o 
  -1   5  10      112.57      181.14     38.13 o 
   1   5  10      281.86      129.09     52.18 o 
   3   5  10    11547.27    11527.43    238.16 o 
   5   5  10       42.87       60.66     30.30 o 
   7   5  10      820.72      838.61    104.01 o 
   9   5  10        2.74        0.00     46.10 o 
  11   5  10        0.15       40.26     54.31 o 
  13   5  10        0.91      103.56     80.05 o 
  15   5  10      276.14      494.89    154.87 o 
 -18   6  10       11.57       74.21     59.29 o 
 -16   6  10      146.86       89.56     60.08 o 
 -14   6  10      384.30      374.42     78.10 o 
 -12   6  10      259.85      290.11     65.36 o 
 -10   6  10     2495.77     2548.00    122.28 o 
  -8   6  10        4.04        0.25     29.43 o 
  -6   6  10     2348.19     2130.53    100.11 o 
  -4   6  10     2648.87     2524.80    110.07 o 
  -2   6  10      699.94      760.13     73.98 o 
   0   6  10      118.68       81.71     32.24 o 
   2   6  10      462.04      557.34     64.22 o 
   4   6  10      378.84      483.88     55.16 o 
   6   6  10      473.86      465.92     80.11 o 
   8   6  10      982.69      781.38    143.47 o 
  10   6  10        1.97       47.44     63.30 o 
  12   6  10      140.16      153.97     83.70 o 
  14   6  10        2.61      100.26     88.76 o 
 -17   7  10      189.83      279.39     80.74 o 
 -15   7  10      240.95      270.46     68.21 o 
 -13   7  10      189.28      223.10     62.67 o 
 -11   7  10        5.70        0.00     30.58 o 
  -9   7  10      177.11      249.42     57.59 o 
  -7   7  10     1638.83     1639.55    181.30 o 
  -5   7  10       87.40      131.28     47.87 o 
  -3   7  10     3050.71     2857.58    122.30 o 
  -1   7  10      468.07      349.57     62.89 o 
   1   7  10     1252.51     1285.13     84.10 o 
   3   7  10      100.45      132.09     35.58 o 
   5   7  10      434.23      642.68     97.50 o 
   7   7  10       13.04       84.11     57.30 o 
   9   7  10        3.72       57.64     57.96 o 
  11   7  10       24.79       65.12     70.82 o 
  13   7  10        4.94       83.75     77.17 o 
 -16   8  10        4.52       61.90     58.70 o 
 -14   8  10      107.15      184.20     64.68 o 
 -12   8  10       24.82       51.37     38.75 o 
 -10   8  10      173.98      120.87     48.76 o 
  -8   8  10       16.32       32.51     38.03 o 
  -6   8  10      207.67      281.35     70.57 o 
  -4   8  10       83.97      101.86     45.04 o 
  -2   8  10      317.40      364.88     61.33 o 
   0   8  10      231.54      266.80     46.18 o 
   2   8  10      172.94      239.35     47.97 o 
   4   8  10      135.98      190.32     48.69 o 
   6   8  10        5.15       33.94     41.61 o 
   8   8  10      257.35      453.77    117.88 o 
  10   8  10        8.90       35.24     61.37 o 
  12   8  10      148.21      127.48     86.61 o 
 -15   9  10       27.79       64.86     64.52 o 
 -13   9  10       18.88      101.24     48.58 o 
 -11   9  10      229.08      205.04     66.90 o 
  -9   9  10      115.79       98.86     50.15 o 
  -7   9  10      159.45      174.10     62.05 o 
  -5   9  10        4.48       28.89     41.26 o 
  -3   9  10     1005.93     1059.37    127.53 o 
  -1   9  10     2420.29     2282.98    122.13 o 
   1   9  10      145.58       73.41     78.31 o 
   3   9  10      176.61      269.05     56.10 o 
   5   9  10     1028.03      991.87    129.80 o 
   7   9  10        2.75       43.74     63.63 o 
   9   9  10        0.40       67.14     70.70 o 
  11   9  10       23.54        6.95     73.56 o 
 -14  10  10       29.82       71.28     57.65 o 
 -12  10  10        3.81       26.25     54.96 o 
 -10  10  10        3.48       14.39     47.29 o 
  -8  10  10      210.20      206.85     69.64 o 
  -6  10  10     1705.84     1651.00    171.88 o 
  -4  10  10        0.05        0.00     40.76 o 
  -2  10  10      505.09      538.44     97.04 o 
   0  10  10      707.49      758.97    141.46 o 
   2  10  10       83.04       94.18     54.17 o 
   4  10  10      657.57      752.51    115.64 o 
   6  10  10        7.90       33.08     50.92 o 
   8  10  10      135.25      168.80     92.47 o 
  10  10  10      183.54      128.49     93.02 o 
 -13  11  10      356.91      460.15    104.76 o 
 -11  11  10       87.68      148.29     70.06 o 
  -9  11  10       86.09      146.72     71.86 o 
  -7  11  10        3.60        0.00     55.11 o 
  -5  11  10       45.84       68.22     56.99 o 
  -3  11  10        0.70        0.00     61.88 o 
  -1  11  10      132.51      176.32    115.29 o 
   1  11  10     1494.69     1406.59    201.01 o 
   3  11  10        0.20       27.60     50.64 o 
   5  11  10       38.16       95.92     76.69 o 
   7  11  10      100.76      112.32    122.49 o 
   9  11  10       77.76      201.99    105.80 o 
 -10  12  10      255.43      188.81     79.88 o 
  -8  12  10       72.10       93.90     71.37 o 
  -6  12  10      549.87      689.16    127.98 o 
  -4  12  10       66.39      103.46     88.25 o 
  -2  12  10       14.52       16.67     74.47 o 
   0  12  10       93.50        0.00     69.97 o 
   2  12  10        1.79        0.00     69.25 o 
   4  12  10      300.83      633.24    226.34 o 
   6  12  10       42.46       23.02     89.40 o 
  -7  13  10        0.32        0.00     83.28 o 
  -5  13  10        0.10       55.06     86.56 o 
  -3  13  10        9.82       39.27     78.94 o 
  -1  13  10       25.29       16.67     84.18 o 
   1  13  10      252.41      338.80    134.87 o 
   3  13  10       39.68       25.09    102.72 o 
 -21   1  11       12.70       41.96    139.87 o 
 -19   1  11       71.08      141.44     74.99 o 
 -17   1  11       74.88       60.29     40.74 o 
 -15   1  11      260.56      229.00     48.49 o 
 -13   1  11      800.31      946.54     86.75 o 
 -11   1  11      115.65      122.51     37.38 o 
  -9   1  11     2354.74     2069.19    101.64 o 
  -7   1  11      678.66      811.70     73.68 o 
  -5   1  11     2542.58     2904.03    107.35 o 
  -3   1  11      426.13      466.01     53.01 o 
  -1   1  11     1607.98     1753.54     77.19 o 
   1   1  11     2877.43     2732.91     89.75 o 
   3   1  11       33.65        7.08     27.16 o 
   5   1  11     1095.58     1190.78    137.75 o 
   7   1  11      399.09      367.77     89.52 o 
   9   1  11      844.33     1100.63    186.92 o 
  11   1  11      329.52      242.96     71.45 o 
  13   1  11      154.48      179.96     58.89 o 
  15   1  11       50.57       70.30     64.17 o 
 -20   2  11      180.23      372.36    130.97 o 
 -18   2  11        7.03        8.95     48.90 o 
 -16   2  11      121.14      204.96     58.24 o 
 -14   2  11       80.06      125.67     46.69 o 
 -12   2  11      786.39      679.79     72.23 o 
 -10   2  11     5593.58     5042.40    160.35 o 
  -8   2  11     1643.62     1674.30     89.75 o 
  -6   2  11     2049.91     2171.61     96.41 o 
  -4   2  11     1511.28     1231.91    100.82 o 
  -2   2  11      315.40      371.06     48.04 o 
   0   2  11        0.91       18.74     17.17 o 
   2   2  11     2913.60     3229.94     86.38 o 
   4   2  11     5500.42     5490.00    187.88 o 
   6   2  11      103.45       29.55     43.16 o 
   8   2  11     1696.68     1525.69    166.90 o 
  10   2  11       51.78       57.02     44.17 o 
  12   2  11      317.25      401.61     77.32 o 
  14   2  11        3.01        0.00     51.59 o 
  16   2  11      131.84      358.97    108.22 o 
 -19   3  11      132.77      170.48     67.00 o 
 -17   3  11      449.51      549.92     93.33 o 
 -15   3  11       51.09       92.47     46.00 o 
 -13   3  11      957.29      808.31     96.01 o 
 -11   3  11       62.36       65.90     31.46 o 
  -9   3  11      241.27      217.60     46.69 o 
  -7   3  11      217.00      291.71     49.33 o 
  -5   3  11     4594.66     4468.19    136.36 o 
  -3   3  11     4519.21     4234.56    116.08 o 
  -1   3  11     1539.70     1696.45     81.91 o 
   1   3  11     4465.28     4613.94    164.80 o 
   3   3  11       18.32       12.42     20.22 o 
   5   3  11      790.79      753.58    113.66 o 
   7   3  11       55.02       64.78     56.30 o 
   9   3  11      842.75      753.94    107.52 o 
  11   3  11      377.22      435.84    123.26 o 
  13   3  11       21.07        0.00     48.85 o 
  15   3  11      120.24      254.34    111.62 o 
 -20   4  11      157.22      156.44     83.13 o 
 -18   4  11      101.27       96.75     58.66 o 
 -16   4  11      268.26      360.72     73.84 o 
 -14   4  11      135.12      241.27     62.28 o 
 -12   4  11       53.29       52.56     44.66 o 
 -10   4  11     3640.77     3566.63    175.47 o 
  -8   4  11       61.01       76.44     31.40 o 
  -6   4  11     6778.92     6639.10    156.67 o 
  -4   4  11     1312.92     1352.15     74.25 o 
  -2   4  11     2028.74     2148.59     86.15 o 
   0   4  11        3.37       32.70     23.01 o 
   2   4  11     2063.20     2097.55     92.38 o 
   4   4  11     3727.85     3495.01    171.36 o 
   6   4  11      559.50      504.80     99.14 o 
   8   4  11     1355.51     1326.10    133.64 o 
  10   4  11      301.92      167.25     83.35 o 
  12   4  11      118.90        5.45     50.19 o 
  14   4  11      206.39      439.95    129.83 o 
 -19   5  11       84.89      147.81     82.15 o 
 -17   5  11      457.45      392.83     84.99 o 
 -15   5  11        1.42        0.00     40.20 o 
 -13   5  11      166.15      141.92     51.33 o 
 -11   5  11       34.77        5.58     33.21 o 
  -9   5  11        0.40        4.76     34.19 o 
  -7   5  11     3619.00     3088.90    111.66 o 
  -5   5  11      400.01      406.35     52.12 o 
  -3   5  11     1378.59     1102.79     82.04 o 
  -1   5  11     1789.42     1654.17     88.29 o 
   1   5  11      939.06      619.60    212.37 o 
   3   5  11      251.83      224.88     44.81 o 
   5   5  11        0.19        8.56     38.18 o 
   7   5  11      837.40     1063.37    118.75 o 
   9   5  11      702.78      805.13    149.94 o 
  11   5  11        4.03       16.68     56.29 o 
  13   5  11       23.13      135.31     79.52 o 
 -18   6  11       67.55       21.18     57.98 o 
 -16   6  11      123.10      120.05     56.91 o 
 -14   6  11      792.55      763.57    106.21 o 
 -12   6  11     3389.62     3241.61    174.90 o 
 -10   6  11      975.34     1075.57    113.91 o 
  -8   6  11       57.77       50.86     30.94 o 
  -6   6  11      741.93      681.36     66.40 o 
  -4   6  11       86.22       67.64     31.00 o 
  -2   6  11     4235.42     3939.59    140.76 o 
   0   6  11      235.85      242.68     45.99 o 
   2   6  11      398.86      350.22     65.03 o 
   4   6  11      551.76      433.50     63.73 o 
   6   6  11      207.12      212.24     71.87 o 
   8   6  11      406.72      468.18    117.97 o 
  10   6  11      741.67      841.12    158.36 o 
  12   6  11      151.52      372.77    139.02 o 
  14   6  11      186.32      273.16    115.15 o 
 -17   7  11        2.09       28.53     60.79 o 
 -15   7  11      209.56      142.54     60.32 o 
 -13   7  11      519.12      472.30     87.77 o 
 -11   7  11      210.55      259.35     64.25 o 
  -9   7  11      903.14     1095.44    114.01 o 
  -7   7  11      410.18      412.82     70.20 o 
  -5   7  11      519.07      618.78     92.18 o 
  -3   7  11       27.36       42.06     29.28 o 
  -1   7  11       90.92      154.16     42.02 o 
   1   7  11      495.48      603.13     66.72 o 
   3   7  11        1.70       28.91     27.40 o 
   5   7  11     1535.40     1681.85    147.27 o 
   7   7  11     1658.38     1867.10    216.06 o 
   9   7  11      111.33      200.88     94.30 o 
  11   7  11       16.92       78.37     78.96 o 
  13   7  11       61.25      121.40    146.02 o 
 -16   8  11       51.43       56.82     59.51 o 
 -14   8  11      883.01      986.67    127.01 o 
 -12   8  11       34.08      119.11     54.58 o 
 -10   8  11       63.28       73.31     45.17 o 
  -8   8  11     1457.02     1354.04    129.79 o 
  -6   8  11       57.87       74.34     41.96 o 
  -4   8  11      823.46      829.19    110.72 o 
  -2   8  11      227.74      273.35     55.15 o 
   0   8  11      336.29      257.38     84.53 o 
   2   8  11     1716.72     1612.03     97.62 o 
   4   8  11      144.87      148.54     54.15 o 
   6   8  11       31.31       65.32     57.43 o 
   8   8  11       74.79      232.62     91.16 o 
  10   8  11        0.08        0.00     87.31 o 
  12   8  11      322.85      392.23    131.55 o 
 -15   9  11       31.75       89.79     61.24 o 
 -13   9  11      549.08      657.40    106.84 o 
 -11   9  11        1.24      111.69     53.08 o 
  -9   9  11      355.92      435.35     84.89 o 
  -7   9  11     1111.69     1127.63    141.91 o 
  -5   9  11       52.30       43.10     42.49 o 
  -3   9  11       95.91      135.97     55.55 o 
  -1   9  11       66.00       54.88     36.58 o 
   1   9  11      585.85      655.58    170.37 o 
   3   9  11       51.44       23.45     36.03 o 
   5   9  11     1766.46     1695.43    163.85 o 
   7   9  11       98.66      108.45     77.30 o 
   9   9  11        0.49       41.75     70.23 o 
  11   9  11       25.45       69.86     88.20 o 
 -14  10  11       75.75       94.69     74.53 o 
 -12  10  11       25.85       13.58     59.20 o 
 -10  10  11       16.29       39.48     47.56 o 
  -8  10  11       47.38       28.15     52.95 o 
  -6  10  11       54.41       24.17     47.24 o 
  -4  10  11       23.46       35.45     48.54 o 
  -2  10  11       27.81       96.82     56.75 o 
   0  10  11     2254.52     2676.69    214.96 o 
   2  10  11       20.06       57.39     46.31 o 
   4  10  11        0.79       24.41     63.79 o 
   6  10  11       85.28       85.19     59.23 o 
   8  10  11        8.04       34.82     71.98 o 
  10  10  11      105.11      162.87    100.89 o 
 -13  11  11       10.31        0.00     67.26 o 
 -11  11  11       33.82        5.49     61.02 o 
  -9  11  11      345.91      421.18    128.83 o 
  -7  11  11      141.07      161.26     66.53 o 
  -5  11  11       73.53      180.49     73.37 o 
  -3  11  11       23.46       34.50     72.31 o 
  -1  11  11       69.25       11.04     65.69 o 
   1  11  11      143.62      160.47     79.36 o 
   3  11  11       23.08       19.99     54.38 o 
   5  11  11      169.23      251.20    102.71 o 
   7  11  11      430.31      359.01    183.53 o 
 -10  12  11      111.84      221.28     84.69 o 
  -8  12  11       50.25       80.81     70.39 o 
  -6  12  11        5.34      126.07     70.97 o 
  -4  12  11        8.68       48.01     73.83 o 
  -2  12  11        0.13        4.58     67.29 o 
   0  12  11      114.00      124.78     85.63 o 
   2  12  11       97.10       64.34     96.22 o 
   4  12  11        3.27       11.87    128.43 o 
   6  12  11        6.77       84.68     92.77 o 
  -7  13  11        5.71        0.00     84.80 o 
  -5  13  11       65.49       78.79     89.43 o 
  -3  13  11       90.41       49.47     84.61 o 
  -1  13  11       23.56       83.80     91.68 o 
   1  13  11        2.60       84.91     97.96 o 
   3  13  11       82.27      129.28    158.10 o 
 -20   0  12      427.42      548.05    210.66 o 
 -18   0  12       63.83      210.23    128.43 o 
 -16   0  12      326.99      260.46     86.36 o 
 -14   0  12      269.40      335.88     88.39 o 
 -12   0  12      661.99      718.97    117.04 o 
 -10   0  12      580.04      639.22    106.71 o 
  -8   0  12     6766.62     6427.76    247.67 o 
  -6   0  12     3173.08     2882.02    159.58 o 
  -4   0  12       15.99      124.65     46.00 o 
  -2   0  12      935.23      953.92    101.66 o 
   0   0  12       71.38      102.97     41.31 o 
   2   0  12     2880.51     3097.05    132.54 o 
   4   0  12      342.46      557.37    141.99 o 
   6   0  12     7174.45     6678.29    399.27 o 
   8   0  12      847.93      956.64    202.60 o 
  10   0  12       75.69       38.15     78.84 o 
  12   0  12      178.66      340.13    104.22 o 
  14   0  12      108.15      201.47     98.47 o 
 -19   1  12       88.81       80.97     68.21 o 
 -17   1  12       15.23        6.34     42.53 o 
 -15   1  12      982.82     1063.52    107.25 o 
 -13   1  12     2408.71     2215.32    140.10 o 
 -11   1  12       96.39      112.70     38.04 o 
  -9   1  12      211.95      241.20     46.77 o 
  -7   1  12      718.96      794.69     76.01 o 
  -5   1  12      681.41      763.79     71.27 o 
  -3   1  12      166.66      197.25     44.20 o 
  -1   1  12     4913.95     4975.46    132.02 o 
   1   1  12     4054.45     3954.95    114.22 o 
   3   1  12      206.77      286.40     36.12 o 
   5   1  12        7.04       42.55     42.14 o 
   7   1  12      594.88      546.35    107.45 o 
   9   1  12        0.37       22.52     48.65 o 
  11   1  12       90.68      187.71     64.80 o 
  13   1  12     1477.76     1481.74    147.51 o 
  15   1  12       81.17       56.54     75.70 o 
 -20   2  12       39.87       75.46     72.85 o 
 -18   2  12      127.59      169.33     63.50 o 
 -16   2  12       16.48        1.69     40.50 o 
 -14   2  12        4.42       16.44     37.60 o 
 -12   2  12      378.97      344.86     59.40 o 
 -10   2  12      282.13      297.74     52.66 o 
  -8   2  12    10365.84     9882.64    218.33 o 
  -6   2  12     2320.83     2448.88    105.61 o 
  -4   2  12     2327.14     1885.11     89.41 o 
  -2   2  12     1583.22     1449.67     78.83 o 
   0   2  12      908.47      985.67     69.21 o 
   2   2  12      198.94      160.94     34.51 o 
   4   2  12     1861.93     1816.82     77.99 o 
   6   2  12     2517.71     2284.71    168.83 o 
   8   2  12      177.53      338.06     89.77 o 
  10   2  12       59.76       70.30     46.51 o 
  12   2  12       49.03       70.90     46.88 o 
  14   2  12      200.17      196.86     81.91 o 
 -19   3  12       10.73       42.31     58.69 o 
 -17   3  12       69.73      168.13     60.49 o 
 -15   3  12      183.25      208.28     61.76 o 
 -13   3  12     1238.86     1201.97    135.54 o 
 -11   3  12      144.41      198.40     48.38 o 
  -9   3  12        8.28       19.12     25.59 o 
  -7   3  12      868.79      897.70     80.99 o 
  -5   3  12     3256.95     3382.54    147.63 o 
  -3   3  12     4112.99     3829.48    114.35 o 
  -1   3  12     1029.15     1060.07     67.53 o 
   1   3  12     1123.76     1095.73     63.50 o 
   3   3  12     2383.84     2274.22     79.67 o 
   5   3  12       28.42       28.14     41.84 o 
   7   3  12     2143.79     1819.21    167.11 o 
   9   3  12        3.91       21.49     41.73 o 
  11   3  12      242.38      284.27    102.00 o 
  13   3  12        3.20       55.67     58.53 o 
  15   3  12      139.80       81.68    104.90 o 
 -20   4  12        7.95       66.63     78.00 o 
 -18   4  12      111.88      162.57     62.67 o 
 -16   4  12        5.95        8.00     45.69 o 
 -14   4  12      615.15      518.24     86.32 o 
 -12   4  12      106.93      192.66     58.06 o 
 -10   4  12     2055.12     2059.82    136.03 o 
  -8   4  12      210.60      225.67     45.36 o 
  -6   4  12      573.39      684.33     66.37 o 
  -4   4  12      353.03      419.49     52.57 o 
  -2   4  12     1513.70     1460.50     74.61 o 
   0   4  12      143.23       92.37     68.34 o 
   2   4  12     1991.26     1965.49     91.58 o 
   4   4  12      279.27      316.34     59.61 o 
   6   4  12       94.20      203.49     73.91 o 
   8   4  12      329.73      342.35     75.34 o 
  10   4  12      176.84      191.97     78.71 o 
  12   4  12       13.04       95.49     80.79 o 
  14   4  12      147.60      155.76    108.32 o 
 -19   5  12       14.84      102.70     67.51 o 
 -17   5  12      414.40      373.34     84.30 o 
 -15   5  12      648.10      728.57    101.89 o 
 -13   5  12      118.10       90.96     54.88 o 
 -11   5  12      891.47      823.13    118.79 o 
  -9   5  12     1179.52     1065.41    121.80 o 
  -7   5  12      412.29      518.86     59.30 o 
  -5   5  12     2023.07     1883.84     90.17 o 
  -3   5  12       84.24       69.79     27.22 o 
  -1   5  12      154.75      185.94     40.87 o 
   1   5  12      398.18      321.19    134.50 o 
   3   5  12      505.42      507.67     62.33 o 
   5   5  12      197.08      208.63     67.01 o 
   7   5  12       42.08       85.88     50.32 o 
   9   5  12     1705.19     1808.05    224.29 o 
  11   5  12      107.03      247.04    121.01 o 
  13   5  12       60.05       30.43     89.65 o 
 -18   6  12       77.69      107.43     66.47 o 
 -16   6  12       65.25       90.15     55.85 o 
 -14   6  12      877.64     1119.01    126.14 o 
 -12   6  12     1757.08     1781.53    174.39 o 
 -10   6  12     1277.21     1369.88    127.08 o 
  -8   6  12     1171.81     1069.85    109.16 o 
  -6   6  12      100.95       60.92     27.60 o 
  -4   6  12     1338.63     1306.00     95.21 o 
  -2   6  12      895.80      899.60    159.44 o 
   0   6  12      126.30      150.10     41.30 o 
   2   6  12     1974.32     1364.46    446.28 o 
   4   6  12     1248.76     1321.39    105.18 o 
   6   6  12       93.26      106.44     67.61 o 
   8   6  12     2388.07     2158.62    313.23 o 
  10   6  12     1338.71     1154.36    189.86 o 
  12   6  12       67.29      210.88     95.78 o 
 -17   7  12       51.94        9.31     58.55 o 
 -15   7  12        8.93       58.23     51.38 o 
 -13   7  12      103.78      132.48     70.48 o 
 -11   7  12      345.87      414.65     76.87 o 
  -9   7  12      773.14      834.13    104.06 o 
  -7   7  12      242.63      213.10     53.02 o 
  -5   7  12     1630.28     1860.93    143.53 o 
  -3   7  12      733.76      694.24     78.14 o 
  -1   7  12      584.42      236.95    141.07 o 
   1   7  12     1205.59     1129.06     96.61 o 
   3   7  12      305.94      231.79     75.80 o 
   5   7  12      990.85      967.53    122.60 o 
   7   7  12     1804.51     1719.78    212.89 o 
   9   7  12       38.45       11.82     61.71 o 
  11   7  12       38.81       34.94     71.66 o 
  13   7  12       68.22       79.68     91.62 o 
 -16   8  12      115.42       24.85     67.69 o 
 -14   8  12       34.94       24.81     62.92 o 
 -12   8  12      283.00      292.35     77.51 o 
 -10   8  12       18.65        0.00     37.25 o 
  -8   8  12      316.95      232.02     59.72 o 
  -6   8  12        0.80        0.00     34.60 o 
  -4   8  12       19.93       45.33     39.30 o 
  -2   8  12       55.78       53.61     34.23 o 
   0   8  12       40.33       69.52     31.78 o 
   2   8  12      249.56      293.34     52.72 o 
   4   8  12      287.62      167.19    130.83 o 
   6   8  12       14.22       93.87     67.71 o 
   8   8  12       61.01       68.84     75.25 o 
  10   8  12       17.54       29.45     81.80 o 
  12   8  12       10.67       81.49    101.90 o 
 -15   9  12        0.35      160.61     82.06 o 
 -13   9  12      108.86       61.43     61.28 o 
 -11   9  12       92.78      167.15     65.54 o 
  -9   9  12      200.54      305.26     72.65 o 
  -7   9  12      699.20      683.93    116.15 o 
  -5   9  12      196.69      155.29     61.00 o 
  -3   9  12      946.41      917.05    122.77 o 
  -1   9  12      550.36      487.11     77.15 o 
   1   9  12       21.43       59.72     49.01 o 
   3   9  12      213.71      247.90     66.69 o 
   5   9  12       23.56       58.16     46.83 o 
   7   9  12       37.58      145.56     84.72 o 
   9   9  12       52.50       73.61     86.29 o 
  11   9  12        0.64       47.07     92.72 o 
 -14  10  12       36.70       98.08     85.25 o 
 -12  10  12      203.60      128.14     67.72 o 
 -10  10  12       15.98       76.00     55.43 o 
  -8  10  12      168.98      158.95     90.99 o 
  -6  10  12      313.82      197.51     69.13 o 
  -4  10  12     1195.43     1160.83    146.44 o 
  -2  10  12      114.07      164.55     58.95 o 
   0  10  12        3.47       15.26     57.84 o 
   2  10  12       10.52       80.06     50.53 o 
   4  10  12      739.39      786.36    151.92 o 
   6  10  12       46.72       41.78     76.38 o 
   8  10  12        0.04       18.99     84.63 o 
 -13  11  12       41.39      132.91     81.96 o 
 -11  11  12       60.96      100.65     71.77 o 
  -9  11  12      826.87      802.15    121.39 o 
  -7  11  12      223.38      337.68     95.55 o 
  -5  11  12       26.95       64.34     54.82 o 
  -3  11  12      624.02      657.66    146.53 o 
  -1  11  12       94.84      132.82     84.00 o 
   1  11  12       81.96       88.49     70.78 o 
   3  11  12       32.37       64.90     72.66 o 
   5  11  12      163.77      278.82    101.28 o 
   7  11  12        0.88        0.00    117.83 o 
 -10  12  12      262.38      313.30     98.03 o 
  -8  12  12      186.95      204.35     85.44 o 
  -6  12  12       84.33       65.49     63.34 o 
  -4  12  12      282.03      346.98    123.73 o 
  -2  12  12       72.39      131.07     88.75 o 
   0  12  12        6.11       83.82     81.35 o 
   2  12  12      506.69      587.10    148.73 o 
   4  12  12       14.91      227.61    161.91 o 
  -7  13  12       73.33       13.29     93.66 o 
  -5  13  12       20.30      123.43    103.15 o 
  -3  13  12      114.01      151.39    104.24 o 
  -1  13  12        9.64       13.28     87.88 o 
   1  13  12        4.35        8.73     86.82 o 
 -19   1  13        1.44       80.05     87.33 o 
 -17   1  13        1.08       42.94     56.22 o 
 -15   1  13        6.05       82.05     43.97 o 
 -13   1  13      307.17      252.24     55.20 o 
 -11   1  13     1397.73     1425.31    105.71 o 
  -9   1  13      340.26      301.66     53.04 o 
  -7   1  13      225.84      227.15     45.42 o 
  -5   1  13      611.89      631.81     68.74 o 
  -3   1  13        6.24       42.34     24.66 o 
  -1   1  13       12.22       10.57     24.81 o 
   1   1  13      188.75      309.18     44.76 o 
   3   1  13       35.41      107.91     38.52 o 
   5   1  13      939.52     1232.50    150.75 o 
   7   1  13      541.00      469.36    100.27 o 
   9   1  13       56.27        0.00     48.94 o 
  11   1  13       85.66       58.50     52.87 o 
  13   1  13       56.56      102.81     60.91 o 
  15   1  13       38.07        0.00     72.75 o 
 -20   2  13       43.60       80.26    100.55 o 
 -18   2  13      167.07      188.41     73.72 o 
 -16   2  13       94.39      153.55     77.35 o 
 -14   2  13       51.46      119.42     53.57 o 
 -12   2  13      779.42      757.62     85.03 o 
 -10   2  13      320.61      268.00     51.13 o 
  -8   2  13     3839.72     3538.24    151.84 o 
  -6   2  13      888.85      856.27     80.16 o 
  -4   2  13     3518.99     2923.79    113.97 o 
  -2   2  13     1063.20     1053.55     79.52 o 
   0   2  13       51.42       86.14     29.14 o 
   2   2  13      600.20      710.93     60.97 o 
   4   2  13      192.90      199.84     65.88 o 
   6   2  13      483.65      434.68     95.24 o 
   8   2  13      300.11      279.87     81.40 o 
  10   2  13       18.30        0.00     39.15 o 
  12   2  13      691.08      767.79    124.60 o 
  14   2  13       99.61      236.77     86.94 o 
 -19   3  13       44.91       90.19     61.35 o 
 -17   3  13        9.27       25.21     56.42 o 
 -15   3  13      335.27      375.36     86.82 o 
 -13   3  13      198.69      223.25     62.99 o 
 -11   3  13     2598.70     2348.05    120.21 o 
  -9   3  13     2691.10     2988.72    130.13 o 
  -7   3  13      254.60      247.91     49.32 o 
  -5   3  13      116.31       85.38     38.48 o 
  -3   3  13      478.09      541.16     64.12 o 
  -1   3  13      508.37      594.00     58.77 o 
   1   3  13        3.08       23.10     20.96 o 
   3   3  13     2652.36     2599.09    104.72 o 
   5   3  13      431.66      296.86     81.18 o 
   7   3  13      195.30      187.40     75.12 o 
   9   3  13     1095.25     1012.98    130.48 o 
  11   3  13      237.86      264.90    102.64 o 
  13   3  13      246.57      323.69     97.69 o 
 -20   4  13        3.99       70.78     72.80 o 
 -18   4  13       30.50      105.99     62.51 o 
 -16   4  13      611.50      620.77    115.86 o 
 -14   4  13       21.38       84.74     56.34 o 
 -12   4  13        0.93       20.15     38.91 o 
 -10   4  13      128.60      123.06     47.54 o 
  -8   4  13      769.03      780.57     79.96 o 
  -6   4  13       21.16       14.56     26.98 o 
  -4   4  13     4190.90     3211.00    878.82 o 
  -2   4  13     2539.46     2451.15     97.78 o 
   0   4  13     1361.35     1392.28     77.41 o 
   2   4  13      415.87      584.61     63.95 o 
   4   4  13        1.77        0.00     42.41 o 
   6   4  13       67.84       64.78     57.24 o 
   8   4  13       81.14      115.51     54.08 o 
  10   4  13     3653.66     4211.09    284.86 o 
  12   4  13       52.43      123.66     84.53 o 
  14   4  13       27.25      118.72     99.01 o 
 -19   5  13       13.39        0.00     65.53 o 
 -17   5  13       17.51       64.42     92.11 o 
 -15   5  13        0.06       26.87     57.76 o 
 -13   5  13       13.72       42.98     45.43 o 
 -11   5  13     1077.79     1017.17    126.26 o 
  -9   5  13      207.49      220.09     60.78 o 
  -7   5  13      406.54      516.46     61.64 o 
  -5   5  13        1.51       11.03     24.27 o 
  -3   5  13       14.89       25.43     23.07 o 
  -1   5  13      146.80      215.19     44.30 o 
   1   5  13     2589.00     2310.85    109.42 o 
   3   5  13     1667.79     1542.87    112.76 o 
   5   5  13       14.58        0.00     41.44 o 
   7   5  13      719.39      941.64    119.73 o 
   9   5  13      116.77      199.37     88.06 o 
  11   5  13        0.50       53.86     63.75 o 
  13   5  13       86.11       86.07     70.23 o 
 -18   6  13       12.87       78.02     78.85 o 
 -16   6  13        0.60       22.43     59.63 o 
 -14   6  13     1116.19     1202.65    155.03 o 
 -12   6  13        0.03       36.76     48.51 o 
 -10   6  13        4.65       55.63     41.20 o 
  -8   6  13       12.61       41.78     35.35 o 
  -6   6  13     1686.86     1520.83     97.32 o 
  -4   6  13      766.84      659.47     69.43 o 
  -2   6  13        9.40        1.11     27.38 o 
   0   6  13     2455.74     2390.69    115.99 o 
   2   6  13      464.06      380.82    141.39 o 
   4   6  13        4.30       88.00     43.22 o 
   6   6  13        2.88       52.07     52.14 o 
   8   6  13      152.22      268.70    101.08 o 
  10   6  13       89.94       99.53     75.83 o 
  12   6  13      345.26      437.31    135.21 o 
 -17   7  13        0.61       72.81     77.84 o 
 -15   7  13      142.20      223.80     82.16 o 
 -13   7  13       59.98      136.59     65.83 o 
 -11   7  13       67.42      100.83     59.53 o 
  -9   7  13      626.17      617.21     89.45 o 
  -7   7  13      530.43      573.27     83.86 o 
  -5   7  13      201.50      240.92     55.08 o 
  -3   7  13      102.79      146.20     41.28 o 
  -1   7  13      734.54      634.76     78.46 o 
   1   7  13      129.74      103.18     41.49 o 
   3   7  13       80.63      124.12     42.45 o 
   5   7  13     1274.87     1682.15    285.04 o 
   7   7  13       81.97       97.44     65.08 o 
   9   7  13      552.70      662.60    149.29 o 
  11   7  13      123.82      163.37    100.36 o 
 -16   8  13        0.84       38.62     66.39 o 
 -14   8  13      230.70      311.80     93.72 o 
 -12   8  13      863.71      955.87    142.93 o 
 -10   8  13        1.58       13.81     45.57 o 
  -8   8  13     2298.54     2240.52    145.01 o 
  -6   8  13        1.92        0.00     44.39 o 
  -4   8  13       79.54      122.98     52.11 o 
  -2   8  13      910.90      828.42     91.30 o 
   0   8  13     1750.08     1591.72    137.71 o 
   2   8  13      490.51      556.95     70.30 o 
   4   8  13      212.74      322.15     76.72 o 
   6   8  13      523.08      592.64    131.58 o 
   8   8  13       81.56      148.36     88.59 o 
  10   8  13        0.00        0.00     85.41 o 
 -15   9  13       36.00        0.00     68.98 o 
 -13   9  13      257.11      303.64     99.66 o 
 -11   9  13      117.64      218.08     70.26 o 
  -9   9  13        0.32       65.41     44.70 o 
  -7   9  13      850.32      828.00    106.53 o 
  -5   9  13     3810.31     3595.17    201.99 o 
  -3   9  13     1108.79     1245.68    144.84 o 
  -1   9  13      817.28      589.54    161.65 o 
   1   9  13        1.00        0.00     42.81 o 
   3   9  13       69.47      126.87     56.97 o 
   5   9  13       74.61      120.83     72.61 o 
   7   9  13      576.88      664.87    148.99 o 
   9   9  13       12.17       22.94     86.89 o 
 -14  10  13       66.63      152.21     90.48 o 
 -12  10  13      647.67      635.18    110.96 o 
 -10  10  13       32.69       63.20     55.96 o 
  -8  10  13     1061.72     1244.29    141.45 o 
  -6  10  13      133.58       98.75     63.39 o 
  -4  10  13      110.14      147.41     65.28 o 
  -2  10  13      548.18      222.64    177.00 o 
   0  10  13      355.57      450.54    116.92 o 
   2  10  13        0.12        0.00     57.95 o 
   4  10  13       35.55       89.23     68.71 o 
   6  10  13      499.62      769.53    162.16 o 
   8  10  13       75.79      142.06     98.28 o 
 -11  11  13        1.35       86.33     61.79 o 
  -9  11  13       69.79       80.64     63.14 o 
  -7  11  13      472.67      607.27    118.27 o 
  -5  11  13      168.72      165.61     72.45 o 
  -3  11  13       82.19      131.68     80.17 o 
  -1  11  13       39.00       56.35     82.02 o 
   1  11  13       72.33      190.42     92.73 o 
   3  11  13       53.42       12.38     73.44 o 
   5  11  13       53.38      206.42    127.58 o 
   7  11  13        2.24      111.90    138.18 o 
 -10  12  13        6.80      102.19     72.22 o 
  -8  12  13        1.08       13.51     82.07 o 
  -6  12  13       25.94       83.81     72.04 o 
  -4  12  13       27.97       62.18     87.66 o 
  -2  12  13        1.75       99.34     84.82 o 
   0  12  13      103.79       79.75     84.09 o 
   2  12  13        3.17       16.95    105.12 o 
   4  12  13      273.99      449.29    190.74 o 
  -5  13  13        6.49      116.30     99.66 o 
  -3  13  13        4.20       57.09     94.25 o 
  -1  13  13        8.67        0.00     89.50 o 
 -20   0  14       26.39      176.75    152.16 o 
 -18   0  14      709.58      692.58    216.59 o 
 -16   0  14        0.01       87.66     59.08 o 
 -14   0  14      952.77      988.84    168.06 o 
 -12   0  14     3973.50     3600.86    215.87 o 
 -10   0  14        9.04       25.30     51.29 o 
  -8   0  14     1258.33     1287.89    143.33 o 
  -6   0  14      500.31      754.20    115.08 o 
  -4   0  14    53464.39    54919.91   1702.63 o 
  -2   0  14    74286.23    73007.29   2060.58 o 
   0   0  14     3210.21     3083.10    157.24 o 
   2   0  14        1.70       38.22     37.67 o 
   4   0  14     2788.21     2796.61    265.33 o 
   6   0  14      474.96      412.41    138.60 o 
   8   0  14       23.77        1.70     65.70 o 
  10   0  14     1055.43      890.10    211.08 o 
  12   0  14      572.99      642.28    180.35 o 
  14   0  14      476.26      697.30    170.25 o 
 -19   1  14      114.58      213.43    178.23 o 
 -17   1  14       37.42       33.32     57.88 o 
 -15   1  14        5.91       43.90     41.18 o 
 -13   1  14      356.35      284.90     61.03 o 
 -11   1  14      972.00      740.76     83.91 o 
  -9   1  14        1.80       11.13     25.85 o 
  -7   1  14     5802.85     5581.27    172.67 o 
  -5   1  14     3478.56     3789.68    135.48 o 
  -3   1  14      734.06      758.75     73.93 o 
  -1   1  14     3123.41     3046.61    113.04 o 
   1   1  14     5168.85     4861.63    133.92 o 
   3   1  14       70.88      108.26     57.09 o 
   5   1  14      631.13      650.17    117.48 o 
   7   1  14     2035.41     2032.45    173.91 o 
   9   1  14      455.48      617.08    121.09 o 
  11   1  14       43.00       23.39     55.63 o 
  13   1  14       55.65      136.10     60.51 o 
 -20   2  14      162.59       70.84    219.13 o 
 -18   2  14        2.73       16.90     58.93 o 
 -16   2  14       53.04      116.36     57.35 o 
 -14   2  14       14.64      114.40     53.63 o 
 -12   2  14      647.75      598.03     80.72 o 
 -10   2  14     1203.36     1036.35    104.18 o 
  -8   2  14      156.51      248.63     51.23 o 
  -6   2  14      257.02      279.24     50.61 o 
  -4   2  14        9.10       49.30     27.30 o 
  -2   2  14     1757.61     1553.49     86.64 o 
   0   2  14     4171.66     4443.94    135.79 o 
   2   2  14     4376.15     4612.80    131.35 o 
   4   2  14     1929.45     1587.42    165.53 o 
   6   2  14      428.27      396.87     96.39 o 
   8   2  14      481.94      715.02    132.00 o 
  10   2  14       18.35       20.77     83.50 o 
  12   2  14      258.41      256.48     84.13 o 
  14   2  14      338.05      358.09    104.45 o 
 -19   3  14        2.56       44.18     70.33 o 
 -17   3  14      288.44      375.43     95.17 o 
 -15   3  14       52.78       71.93     57.17 o 
 -13   3  14      121.03      116.78     52.19 o 
 -11   3  14      284.68      312.38     58.97 o 
  -9   3  14       35.19       38.03     29.51 o 
  -7   3  14     1143.11     1005.67    110.10 o 
  -5   3  14      189.01      149.73     38.36 o 
  -3   3  14     1765.93     2071.71    102.09 o 
  -1   3  14      158.33      190.40     36.73 o 
   1   3  14      700.16      681.63     60.02 o 
   3   3  14     1112.32     1109.84     77.32 o 
   5   3  14     1539.74     1250.99    154.34 o 
   7   3  14      190.03      167.63     73.61 o 
   9   3  14      252.35      304.41     98.60 o 
  11   3  14       39.98       89.46     77.24 o 
  13   3  14      350.77      406.48    103.43 o 
 -18   4  14       54.19      110.33     75.00 o 
 -16   4  14      957.85      835.20    133.03 o 
 -14   4  14      987.52     1151.62    146.22 o 
 -12   4  14       61.10       87.73     49.31 o 
 -10   4  14      371.92      357.82     62.99 o 
  -8   4  14     1386.21     1235.30    101.32 o 
  -6   4  14      364.10      315.69     55.92 o 
  -4   4  14      792.05      778.71     72.39 o 
  -2   4  14       45.62       80.08     29.87 o 
   0   4  14     1172.61     1268.48     81.57 o 
   2   4  14      226.96      231.82     40.30 o 
   4   4  14      674.43      634.52    114.67 o 
   6   4  14      362.85      496.40    108.97 o 
   8   4  14      236.22      312.34     89.05 o 
  10   4  14     1706.66     1508.02    213.99 o 
  12   4  14        0.64       24.78     70.57 o 
 -19   5  14       26.59       47.47     80.09 o 
 -17   5  14        1.57        7.22     56.04 o 
 -15   5  14     2128.56     2308.15    207.79 o 
 -13   5  14      240.97      258.21     70.13 o 
 -11   5  14      154.23      234.08     70.28 o 
  -9   5  14       23.33       30.74     37.86 o 
  -7   5  14      985.95      898.91     80.80 o 
  -5   5  14     1019.50     1180.82     90.51 o 
  -3   5  14      481.48      494.42     60.81 o 
  -1   5  14     3349.23     3522.26    123.59 o 
   1   5  14     1841.00     1752.39     97.06 o 
   3   5  14      185.61      192.01     53.62 o 
   5   5  14      247.93      291.45    106.18 o 
   7   5  14       55.63       27.61     41.23 o 
   9   5  14      778.91      796.04    158.47 o 
  11   5  14       14.51       55.68     67.62 o 
  13   5  14       84.95      159.14    109.67 o 
 -18   6  14       11.38       57.01     75.66 o 
 -16   6  14       16.89      103.94     68.27 o 
 -14   6  14        1.17        4.46     49.80 o 
 -12   6  14      353.42      444.20     93.24 o 
 -10   6  14     1191.21     1433.28    155.24 o 
  -8   6  14     1499.05     1741.26    138.23 o 
  -6   6  14      918.90      946.06     85.07 o 
  -4   6  14      482.38      474.24     61.87 o 
  -2   6  14        0.71       14.07     31.40 o 
   0   6  14      721.09      715.74     81.62 o 
   2   6  14     1632.34     1479.68    145.12 o 
   4   6  14      611.58      762.45    129.96 o 
   6   6  14      241.43      342.93    100.51 o 
   8   6  14      157.81       60.03     65.79 o 
  10   6  14      374.91      433.42    133.55 o 
  12   6  14       11.31        0.00     77.84 o 
 -17   7  14       38.87      166.88     82.39 o 
 -15   7  14       56.01      150.59     69.25 o 
 -13   7  14        0.60        0.00     48.44 o 
 -11   7  14       17.28       32.71     46.23 o 
  -9   7  14       19.87       50.55     41.98 o 
  -7   7  14       34.55       41.74     37.09 o 
  -5   7  14      666.26      643.45     87.06 o 
  -3   7  14      916.94     1018.12     98.70 o 
  -1   7  14       57.83      107.77     39.52 o 
   1   7  14       77.85       61.52     49.31 o 
   3   7  14       96.08      156.71     53.65 o 
   5   7  14      172.52      156.83     74.83 o 
   7   7  14       74.58       36.36     63.31 o 
   9   7  14      266.76      306.03    138.18 o 
  11   7  14      100.96      167.48     99.49 o 
 -16   8  14       14.94       46.93     69.95 o 
 -14   8  14      107.00      124.73     80.13 o 
 -12   8  14        9.43       53.61     56.89 o 
 -10   8  14        0.02       14.67     43.71 o 
  -8   8  14      263.57      299.50     79.35 o 
  -6   8  14      139.45      119.48     48.84 o 
  -4   8  14       24.14       23.29     42.96 o 
  -2   8  14       39.06       60.54     36.91 o 
   0   8  14      209.21      135.37     57.71 o 
   2   8  14       50.25      152.32     49.06 o 
   4   8  14       32.83       32.31     61.25 o 
   6   8  14      122.63      188.47     84.82 o 
   8   8  14      169.19      117.61     80.04 o 
  10   8  14       17.76       12.85     76.09 o 
 -15   9  14       13.53        5.34     78.26 o 
 -13   9  14      113.57      157.08     83.28 o 
 -11   9  14        7.01       23.97     49.12 o 
  -9   9  14      124.91      103.36     53.33 o 
  -7   9  14        0.56       84.57     45.88 o 
  -5   9  14      828.48      942.36    131.89 o 
  -3   9  14     1661.94     1713.21    166.73 o 
  -1   9  14      730.81      362.06    172.01 o 
   1   9  14       51.38       51.47     50.47 o 
   3   9  14        1.19       24.65     46.09 o 
   5   9  14        8.67       19.28     58.45 o 
   7   9  14        9.03      101.12     80.34 o 
   9   9  14        0.04       24.08     80.27 o 
 -14  10  14       93.47      161.11     94.49 o 
 -12  10  14       65.80        3.22     58.32 o 
 -10  10  14       33.28       65.99     62.08 o 
  -8  10  14       88.18       80.31     49.30 o 
  -6  10  14      185.30      160.03     68.15 o 
  -4  10  14      884.46      986.22    140.24 o 
  -2  10  14      540.04      295.07    171.32 o 
   0  10  14      370.20      376.63    120.59 o 
   2  10  14        3.57       28.77     60.39 o 
   4  10  14        0.14       78.70    137.75 o 
   6  10  14      279.33      338.47    114.96 o 
   8  10  14        2.74       18.41     90.54 o 
 -11  11  14      173.40      255.58     87.68 o 
  -9  11  14       14.32        2.66     54.36 o 
  -7  11  14       86.18       58.88     81.37 o 
  -5  11  14        4.54        0.00     53.62 o 
  -3  11  14     1157.77     1202.73    207.05 o 
  -1  11  14        0.12        0.00     72.08 o 
   1  11  14      261.91      548.89    208.96 o 
   3  11  14        5.66      172.21     91.18 o 
   5  11  14       10.91      168.27    134.79 o 
  -8  12  14      505.12      503.77    111.08 o 
  -6  12  14       75.72      110.09     73.88 o 
  -4  12  14      207.05      516.95    147.57 o 
  -2  12  14        0.22        5.53     81.06 o 
   0  12  14        4.58       72.62     81.21 o 
   2  12  14        1.56        0.00    102.57 o 
 -19   1  15        3.83       68.94     92.16 o 
 -17   1  15       30.36      117.08     62.05 o 
 -15   1  15       20.11        7.88     37.96 o 
 -13   1  15        7.90       41.01     32.49 o 
 -11   1  15      384.84      341.15     61.67 o 
  -9   1  15      158.42      239.79     51.76 o 
  -7   1  15      332.51      417.30     61.69 o 
  -5   1  15    19737.63    19001.78    479.88 o 
  -3   1  15    19173.91    19794.30    406.16 o 
  -1   1  15      208.07      241.74     46.44 o 
   1   1  15     1226.59     1262.83     80.02 o 
   3   1  15      411.11      464.34     94.90 o 
   5   1  15     4705.26     4349.62    345.87 o 
   7   1  15       35.60      177.19     69.76 o 
   9   1  15      457.95      554.10    124.77 o 
  11   1  15      209.11      322.19     87.22 o 
  13   1  15       94.25      128.03     66.26 o 
 -20   2  15      195.40      153.37    117.06 o 
 -18   2  15        0.18       77.08     63.47 o 
 -16   2  15      123.32      152.26     63.41 o 
 -14   2  15      623.58      811.38    119.96 o 
 -12   2  15      263.65      290.67     57.92 o 
 -10   2  15      498.74      442.26     67.99 o 
  -8   2  15       60.56       65.04     33.17 o 
  -6   2  15     1556.72     1518.56     96.34 o 
  -4   2  15      927.70      957.68     86.64 o 
  -2   2  15     2043.47     2161.10    103.47 o 
   0   2  15        5.47       29.21     30.85 o 
   2   2  15     1200.07     1188.46     99.82 o 
   4   2  15      204.37      122.91     78.63 o 
   6   2  15      414.84      402.21     99.62 o 
   8   2  15      429.20      443.10    109.76 o 
  10   2  15        2.19        4.54     63.88 o 
  12   2  15      513.97      476.52    109.21 o 
 -19   3  15        3.54      129.14     76.49 o 
 -17   3  15     1711.14     2121.22    204.46 o 
 -15   3  15        1.09       22.68     45.92 o 
 -13   3  15      190.57      287.09     74.36 o 
 -11   3  15       15.11       32.17     33.23 o 
  -9   3  15     2589.73     2444.55    123.52 o 
  -7   3  15       27.20       22.48     24.11 o 
  -5   3  15      240.30      205.61     46.29 o 
  -3   3  15     5488.38     5337.05    165.43 o 
  -1   3  15        6.88       31.16     29.06 o 
   1   3  15     1136.71     1071.71     83.10 o 
   3   3  15     1458.32     1354.50    160.62 o 
   5   3  15      435.08      532.56    110.41 o 
   7   3  15      748.59      823.15    142.38 o 
   9   3  15      948.27      818.11    151.50 o 
  11   3  15      658.78      743.69    169.01 o 
  13   3  15      226.30      263.29     97.96 o 
 -18   4  15       48.28       78.00     79.42 o 
 -16   4  15      194.08      223.06     83.64 o 
 -14   4  15       87.55       77.60     52.64 o 
 -12   4  15      117.41      191.16     61.99 o 
 -10   4  15       19.65        1.49     35.27 o 
  -8   4  15     4649.34     4134.21    241.25 o 
  -6   4  15      571.54      642.26     76.98 o 
  -4   4  15       90.98      116.09     40.01 o 
  -2   4  15      989.03      993.12     81.72 o 
   0   4  15     1778.44     1686.17     90.40 o 
   2   4  15     2537.55     2583.81    117.48 o 
   4   4  15       32.72       83.85     77.78 o 
   6   4  15      732.06      848.48    153.44 o 
   8   4  15      214.82      196.09     85.69 o 
  10   4  15      276.61      340.42    102.11 o 
  12   4  15        3.26        0.00     72.64 o 
 -19   5  15       19.94      153.68     85.34 o 
 -17   5  15        3.58       29.51     67.09 o 
 -15   5  15      253.18      370.32     94.10 o 
 -13   5  15       49.42      109.25     57.71 o 
 -11   5  15        7.00       40.75     42.56 o 
  -9   5  15       39.47      113.05     48.31 o 
  -7   5  15     1646.18     1556.96    111.02 o 
  -5   5  15      327.05      298.57     51.10 o 
  -3   5  15      149.85      146.08     37.62 o 
  -1   5  15     5389.23     4463.90    142.35 o 
   1   5  15       21.19       12.64     31.96 o 
   3   5  15      126.43      146.02     65.04 o 
   5   5  15      133.58      171.50     73.00 o 
   7   5  15      403.59      476.03    115.05 o 
   9   5  15      646.02      544.92    134.04 o 
  11   5  15        2.44        0.00     64.26 o 
 -18   6  15       10.66       95.92     81.74 o 
 -16   6  15      403.57      283.44    122.51 o 
 -14   6  15        8.77       53.36     57.59 o 
 -12   6  15       23.65       36.91     48.84 o 
 -10   6  15      579.01      663.92    111.52 o 
  -8   6  15      511.68      529.87     81.35 o 
  -6   6  15     2420.24     2296.61    117.44 o 
  -4   6  15      693.56      772.53     78.61 o 
  -2   6  15      431.85      483.49     62.44 o 
   0   6  15      196.55      180.64     48.82 o 
   2   6  15       26.17       19.03     37.79 o 
   4   6  15      456.91      388.03     99.47 o 
   6   6  15      316.51      257.62     90.99 o 
   8   6  15     1881.67     1867.34    273.81 o 
  10   6  15       29.30       73.90     79.58 o 
  12   6  15       20.08        0.00     81.22 o 
 -17   7  15       29.52       92.16     82.31 o 
 -15   7  15      317.96      373.38     99.54 o 
 -13   7  15        2.61       57.39     56.58 o 
 -11   7  15      459.54      347.70     87.86 o 
  -9   7  15      168.43      205.07     67.36 o 
  -7   7  15       13.14       46.24     38.57 o 
  -5   7  15       13.91       10.72     34.66 o 
  -3   7  15       12.45       63.79     32.92 o 
  -1   7  15        1.26        0.00     29.65 o 
   1   7  15     1040.62     1099.19    104.49 o 
   3   7  15      689.53      833.26    118.88 o 
   5   7  15      151.71      226.27     79.50 o 
   7   7  15        1.73      130.77     79.66 o 
   9   7  15       27.69       47.43     74.76 o 
  11   7  15        8.91       45.05     92.65 o 
 -16   8  15        3.42       16.88     77.55 o 
 -14   8  15        0.65        0.00     62.29 o 
 -12   8  15      134.96      172.76     73.20 o 
 -10   8  15       96.05      123.16     55.20 o 
  -8   8  15       21.92       21.11     38.49 o 
  -6   8  15     3562.20     3293.31    166.36 o 
  -4   8  15        6.76       33.51     55.88 o 
  -2   8  15      287.94      248.35     58.46 o 
   0   8  15      389.23      346.47     65.97 o 
   2   8  15      379.79      383.47     79.78 o 
   4   8  15        3.35        2.20     48.84 o 
   6   8  15       28.65       54.12     67.77 o 
   8   8  15      687.68      861.92    177.47 o 
  10   8  15       93.98       34.39     95.22 o 
 -15   9  15        0.84      102.56     90.70 o 
 -13   9  15      612.68      634.21    127.04 o 
 -11   9  15      219.63      322.31     79.11 o 
  -9   9  15       13.04       30.47     43.90 o 
  -7   9  15       37.73      100.06     52.13 o 
  -5   9  15      286.84      337.85    103.31 o 
  -3   9  15      482.11      558.61     97.81 o 
  -1   9  15      647.48      683.21     89.04 o 
   1   9  15      424.34      668.37    133.36 o 
   3   9  15      296.95      379.79     87.71 o 
   5   9  15       87.75      170.24     87.92 o 
   7   9  15       90.82      192.67     93.71 o 
   9   9  15        6.50       28.13     90.44 o 
 -12  10  15        0.26       36.49     63.88 o 
 -10  10  15       35.97       75.24     59.02 o 
  -8  10  15       49.59      119.88     60.28 o 
  -6  10  15       83.99       57.18     47.56 o 
  -4  10  15     5135.65     4906.17    247.01 o 
  -2  10  15      904.15      972.14    173.78 o 
   0  10  15      475.12      512.79    123.32 o 
   2  10  15      102.82       97.77     84.14 o 
   4  10  15       12.76      158.52    129.70 o 
   6  10  15      364.88      332.23    123.22 o 
 -11  11  15       12.76       70.20     71.84 o 
  -9  11  15        7.85        9.51     60.46 o 
  -7  11  15       33.26        9.39     46.27 o 
  -5  11  15       38.93       75.59     66.04 o 
  -3  11  15       54.02      116.36     84.37 o 
  -1  11  15        0.06        0.00     71.58 o 
   1  11  15      707.69      893.49    248.80 o 
   3  11  15        0.77       47.94     79.10 o 
   5  11  15       15.79       31.79    135.63 o 
  -8  12  15      119.41      184.70     78.12 o 
  -6  12  15        0.31        0.00     69.14 o 
  -4  12  15        4.46       16.73     81.55 o 
  -2  12  15      200.07      285.03    125.58 o 
   0  12  15       54.27      141.57    149.20 o 
   2  12  15        5.26        0.00    132.24 o 
 -20   0  16       71.62        2.54    150.05 o 
 -18   0  16       48.93      170.39    153.44 o 
 -16   0  16       67.21        5.70     55.38 o 
 -14   0  16        5.42       36.86     57.92 o 
 -12   0  16     5712.97     5457.35    507.14 o 
 -10   0  16     1571.27     1580.33    169.03 o 
  -8   0  16        5.48       30.10     40.59 o 
  -6   0  16     2201.11     2261.82    161.97 o 
  -4   0  16     8904.16     8240.43    458.61 o 
  -2   0  16        0.46       10.65     36.00 o 
   0   0  16     2396.56     2242.87    195.61 o 
   2   0  16      445.74      453.95    141.57 o 
   4   0  16      438.55      424.28    145.38 o 
   6   0  16      343.40      397.58    144.96 o 
   8   0  16       56.32       32.21     80.96 o 
  10   0  16      310.63      315.35    155.56 o 
  12   0  16       15.84        0.00     79.69 o 
 -19   1  16      604.73      870.22    181.55 o 
 -17   1  16      124.06      153.88     73.77 o 
 -15   1  16       19.29       54.87     43.62 o 
 -13   1  16      753.10      873.80    101.92 o 
 -11   1  16      106.32      140.55     43.16 o 
  -9   1  16        1.38        5.39     27.07 o 
  -7   1  16      632.91      658.18     79.55 o 
  -5   1  16     1345.46     1445.01    106.83 o 
  -3   1  16     2167.89     1898.45    118.50 o 
  -1   1  16      238.93      238.60     47.70 o 
   1   1  16     3868.89     3728.00    126.74 o 
   3   1  16       54.40       37.06     47.75 o 
   5   1  16      152.74       97.81     68.03 o 
   7   1  16      329.51      208.12     83.77 o 
   9   1  16      171.81      362.63    104.06 o 
  11   1  16      252.63      351.04    110.85 o 
  13   1  16      353.05      399.27     95.44 o 
 -20   2  16       15.13       32.79     97.15 o 
 -18   2  16       63.60       46.35     65.74 o 
 -16   2  16        4.92       31.30     53.73 o 
 -14   2  16      776.21      764.71    118.69 o 
 -12   2  16       70.97       70.95     40.07 o 
 -10   2  16      808.94      811.79     91.93 o 
  -8   2  16      146.66      180.22     43.88 o 
  -6   2  16     1338.80     1414.44    125.76 o 
  -4   2  16      403.96      470.01     65.25 o 
  -2   2  16     1099.97     1059.61     90.34 o 
   0   2  16      199.32      225.45     46.65 o 
   2   2  16      325.30      392.91     91.65 o 
   4   2  16      724.38      591.50    115.69 o 
   6   2  16       19.67       22.65     49.41 o 
   8   2  16     1294.89     1409.71    193.32 o 
  10   2  16       37.15       43.99     70.96 o 
  12   2  16       56.74      124.39     88.82 o 
 -19   3  16       16.19       81.01     75.26 o 
 -17   3  16      673.13      620.58    120.34 o 
 -15   3  16      373.81      405.19     95.39 o 
 -13   3  16       43.81       47.42     45.25 o 
 -11   3  16        0.88       27.49     33.08 o 
  -9   3  16      268.08      428.27     67.85 o 
  -7   3  16     1007.53      933.71     92.07 o 
  -5   3  16     1343.13     1547.25    107.24 o 
  -3   3  16       67.34       41.52     30.10 o 
  -1   3  16       37.41      110.80     37.81 o 
   1   3  16      985.55      902.84    101.20 o 
   3   3  16     1559.68     1303.16    163.55 o 
   5   3  16      248.51      231.19     83.32 o 
   7   3  16      355.11      256.24     86.14 o 
   9   3  16     1087.23      921.64    168.55 o 
  11   3  16        0.15       43.29     82.57 o 
  13   3  16       32.16       88.59     82.59 o 
 -18   4  16       41.72      108.62     74.80 o 
 -16   4  16      472.15      673.57    124.62 o 
 -14   4  16      429.54      363.50     90.42 o 
 -12   4  16        4.07        0.00     40.64 o 
 -10   4  16      882.92     1134.38    106.25 o 
  -8   4  16     1402.40     1323.73    111.43 o 
  -6   4  16        0.02        5.52     24.97 o 
  -4   4  16      209.91      309.61     58.10 o 
  -2   4  16     1169.75     1328.32     93.30 o 
   0   4  16     1677.41     1717.96     88.01 o 
   2   4  16      629.71      735.29     96.03 o 
   4   4  16        0.09        0.00     47.63 o 
   6   4  16      589.93      746.79    204.93 o 
   8   4  16       62.48        0.88     61.35 o 
  10   4  16      302.66      295.56    116.86 o 
  12   4  16      194.02      230.55    110.18 o 
 -19   5  16        4.26       82.22     89.08 o 
 -17   5  16      150.86      200.25     85.95 o 
 -15   5  16      339.04      346.84     97.34 o 
 -13   5  16      129.85      172.58     65.49 o 
 -11   5  16      421.13      445.88     92.76 o 
  -9   5  16        0.30        0.00     37.07 o 
  -7   5  16     1931.79     1893.69    116.33 o 
  -5   5  16     1412.60     1006.41    140.36 o 
  -3   5  16        9.25        7.88     25.72 o 
  -1   5  16      400.40      411.73     59.00 o 
   1   5  16      197.34      218.88     51.58 o 
   3   5  16        9.34        0.00     48.54 o 
   5   5  16       30.73       10.42     72.69 o 
   7   5  16     1258.60     1364.39    187.82 o 
   9   5  16      626.52      718.49    152.13 o 
  11   5  16        1.42        0.00     69.98 o 
 -18   6  16        1.14       84.45     85.97 o 
 -16   6  16     1183.06     1231.38    171.37 o 
 -14   6  16      334.55      153.92     70.56 o 
 -12   6  16       48.44       74.05     50.74 o 
 -10   6  16      221.04      152.85     65.56 o 
  -8   6  16        6.48       44.32     45.02 o 
  -6   6  16     1506.91     1419.70    102.61 o 
  -4   6  16      285.58      229.36     46.51 o 
  -2   6  16     2293.35     2118.62    106.29 o 
   0   6  16       77.45       73.36     33.76 o 
   2   6  16      521.53      600.44    119.73 o 
   4   6  16      172.87      162.56     80.12 o 
   6   6  16       13.30       36.87     54.68 o 
   8   6  16      411.77      480.41    126.24 o 
  10   6  16       94.66      110.79     85.68 o 
 -17   7  16       66.37      148.10     83.75 o 
 -15   7  16       74.24       57.13     80.90 o 
 -13   7  16      419.53      340.78     94.56 o 
 -11   7  16      254.93      243.28     76.95 o 
  -9   7  16      180.23      230.33     63.88 o 
  -7   7  16      221.52      238.18     60.61 o 
  -5   7  16       39.87       20.24     30.74 o 
  -3   7  16     1066.20      957.91    124.02 o 
  -1   7  16      215.86      224.68     62.92 o 
   1   7  16     1328.58      621.32    421.91 o 
   3   7  16      526.04      529.09    113.82 o 
   5   7  16      529.82      614.88    136.54 o 
   7   7  16       45.27       62.00     65.23 o 
   9   7  16       18.89       84.17     85.99 o 
 -16   8  16        0.86       66.08     82.32 o 
 -14   8  16      346.11      291.47     98.03 o 
 -12   8  16      218.55      210.55     82.74 o 
 -10   8  16        8.98       42.03     46.70 o 
  -8   8  16      223.97      288.65     73.26 o 
  -6   8  16      138.15      159.44     53.68 o 
  -4   8  16       24.41       64.60     45.36 o 
  -2   8  16      734.88      419.08    249.76 o 
   0   8  16      123.69      143.00     45.60 o 
   2   8  16      174.70      121.13     55.82 o 
   4   8  16       46.07       55.19     66.45 o 
   6   8  16        6.79       14.60     67.26 o 
   8   8  16        6.99        0.00     77.81 o 
 -15   9  16        2.00        0.00     75.63 o 
 -13   9  16      181.13      201.44     88.49 o 
 -11   9  16      268.53      315.05     84.87 o 
  -9   9  16       19.67       28.41     46.91 o 
  -7   9  16      745.42      743.17    110.09 o 
  -5   9  16      255.75      260.30     67.84 o 
  -3   9  16       32.93       52.25     52.19 o 
  -1   9  16       56.80       73.46     44.79 o 
   1   9  16      260.50      363.33    105.29 o 
   3   9  16      576.04      542.88    130.68 o 
   5   9  16      191.80      160.79     94.47 o 
   7   9  16       33.32       65.93     95.16 o 
 -12  10  16       54.04       64.78     63.49 o 
 -10  10  16        0.50       53.44     58.22 o 
  -8  10  16       28.21       55.43     56.56 o 
  -6  10  16      222.56      301.47     74.21 o 
  -4  10  16       17.00       47.82     57.58 o 
  -2  10  16     2065.44     2106.98    192.91 o 
   0  10  16      413.48      411.99    171.66 o 
   2  10  16       69.12      113.75     81.15 o 
   4  10  16        6.64      116.98    113.17 o 
   6  10  16        1.36        0.00     86.29 o 
 -11  11  16       94.78      102.08     78.19 o 
  -9  11  16      195.47      194.47     69.15 o 
  -7  11  16       12.39       78.74     58.49 o 
  -5  11  16        4.61       17.84     72.50 o 
  -3  11  16        3.73       12.87     82.11 o 
  -1  11  16       14.52       71.76     81.12 o 
   1  11  16      166.13      265.76    133.09 o 
   3  11  16        0.79        0.00    127.58 o 
  -6  12  16      240.31      476.15    138.69 o 
  -4  12  16       62.34       78.56     92.46 o 
  -2  12  16      215.66      287.51    182.89 o 
   0  12  16        0.02        0.00    122.49 o 
 -19   1  17       70.60       96.81     99.57 o 
 -17   1  17       89.35      140.10     72.91 o 
 -15   1  17        1.13       30.33     40.77 o 
 -13   1  17      984.18      928.29    106.46 o 
 -11   1  17      863.97      966.69    101.70 o 
  -9   1  17      179.51      230.08     51.29 o 
  -7   1  17       54.49       85.31     34.36 o 
  -5   1  17     1054.81     1274.57    121.70 o 
  -3   1  17     1927.19     1739.45    100.46 o 
  -1   1  17      109.57      121.07     38.92 o 
   1   1  17       28.78       60.02     50.91 o 
   3   1  17      678.11      575.61    111.39 o 
   5   1  17      873.31      914.59    164.46 o 
   7   1  17       42.92      105.67     71.04 o 
   9   1  17       65.65       11.00     62.12 o 
  11   1  17        0.04       33.07     87.66 o 
 -20   2  17      450.81      447.89    159.03 o 
 -18   2  17      343.46      537.70    121.72 o 
 -16   2  17       63.99       91.93     58.93 o 
 -14   2  17        8.06        0.00     41.26 o 
 -12   2  17       12.33       21.79     35.62 o 
 -10   2  17       78.74       57.30     35.10 o 
  -8   2  17      866.14      897.37     95.00 o 
  -6   2  17     1964.37     1878.34    111.53 o 
  -4   2  17      844.36      852.40     87.13 o 
  -2   2  17     1241.58     1354.45     99.24 o 
   0   2  17        5.15       17.23     30.36 o 
   2   2  17      114.37       51.01     53.87 o 
   4   2  17      180.29      300.62     95.75 o 
   6   2  17       73.55      104.37     68.44 o 
   8   2  17      198.94      141.76     78.51 o 
  10   2  17        4.94       55.91     69.94 o 
  12   2  17      171.75      242.72    114.02 o 
 -19   3  17        0.21       10.49     69.80 o 
 -17   3  17        4.79        9.35     64.27 o 
 -15   3  17      174.71      239.08     76.63 o 
 -13   3  17      602.54      612.67    108.80 o 
 -11   3  17      203.16      235.13     66.01 o 
  -9   3  17      789.61      848.44     95.90 o 
  -7   3  17      218.16      266.39     56.41 o 
  -5   3  17       67.06       40.75     32.11 o 
  -3   3  17      161.81      193.75     47.95 o 
  -1   3  17     1078.30     1060.66     94.32 o 
   1   3  17     1376.51     1294.31    121.08 o 
   3   3  17      727.38      558.01    113.85 o 
   5   3  17      170.62      201.89     80.52 o 
   7   3  17        0.03        0.00     59.94 o 
   9   3  17       50.12       84.16     74.14 o 
  11   3  17       99.64      112.31     91.92 o 
 -18   4  17      116.09      110.61     70.76 o 
 -16   4  17     1092.25     1220.79    161.44 o 
 -14   4  17      356.88      356.89     90.06 o 
 -12   4  17        1.52       36.98     47.92 o 
 -10   4  17      266.28      286.47     59.68 o 
  -8   4  17       10.30       31.69     31.88 o 
  -6   4  17     2059.99     1905.28    118.42 o 
  -4   4  17       71.06      112.25     40.86 o 
  -2   4  17     2822.91     2504.81    124.73 o 
   0   4  17      577.02      475.52     70.90 o 
   2   4  17       49.27       56.27     50.40 o 
   4   4  17      373.43      373.88     97.66 o 
   6   4  17      361.95      458.61    113.77 o 
   8   4  17      704.71      730.60    148.21 o 
  10   4  17      396.30      338.15    115.38 o 
 -17   5  17       61.76       95.38     76.89 o 
 -15   5  17     1302.88     1564.59    183.85 o 
 -13   5  17       14.83       45.61     54.59 o 
 -11   5  17       71.31       88.83     52.28 o 
  -9   5  17       19.24       30.59     45.57 o 
  -7   5  17        1.56       12.51     34.10 o 
  -5   5  17      286.54      181.47    110.23 o 
  -3   5  17      169.82      176.93     43.50 o 
  -1   5  17     2110.75     2022.11    117.38 o 
   1   5  17      152.20      171.80     50.39 o 
   3   5  17      225.55      215.27     83.77 o 
   5   5  17      101.46       60.95     62.77 o 
   7   5  17        0.01       39.78     65.43 o 
   9   5  17        1.95        0.00     69.08 o 
  11   5  17      131.33      124.83     99.58 o 
 -18   6  17       44.97      143.37     93.94 o 
 -16   6  17      128.18      206.77     83.34 o 
 -14   6  17     1452.72     1518.57    183.08 o 
 -12   6  17       28.15       33.00     52.83 o 
 -10   6  17        2.02       22.29     46.84 o 
  -8   6  17     1547.77     1524.10    160.97 o 
  -6   6  17       19.42       61.07     35.15 o 
  -4   6  17      210.39      159.05     59.58 o 
  -2   6  17      336.44      353.69     57.55 o 
   0   6  17     1070.32     1030.18    103.63 o 
   2   6  17      722.86      712.50    132.59 o 
   4   6  17        1.07       70.57     65.94 o 
   6   6  17      188.99      325.95    147.08 o 
   8   6  17       77.20      132.19     90.82 o 
  10   6  17       29.12        0.00     84.29 o 
 -17   7  17      393.58      417.02    126.06 o 
 -15   7  17      175.44       87.67     74.42 o 
 -13   7  17       57.51       26.01     56.34 o 
 -11   7  17      246.72      310.99     88.18 o 
  -9   7  17      134.17      180.76     67.36 o 
  -7   7  17      462.14      501.63     83.32 o 
  -5   7  17      611.17      672.93     81.55 o 
  -3   7  17      223.22      216.61     48.57 o 
  -1   7  17       28.87       46.92     32.70 o 
   1   7  17       17.70       92.21     66.80 o 
   3   7  17       84.62      211.65     83.09 o 
   5   7  17       15.13       57.65     64.72 o 
   7   7  17       72.77      228.52     95.82 o 
   9   7  17      137.17       76.47     92.27 o 
 -16   8  17       78.75      176.43     89.80 o 
 -14   8  17      138.76      183.64     89.75 o 
 -12   8  17      124.61      145.89     77.96 o 
 -10   8  17      143.74      181.40     72.24 o 
  -8   8  17      161.96      187.66     61.00 o 
  -6   8  17       23.15       33.50     45.48 o 
  -4   8  17     1189.41     1301.73    131.63 o 
  -2   8  17        0.20        0.00     32.82 o 
   0   8  17     1998.63     2008.91    170.07 o 
   2   8  17       32.09       59.34     87.31 o 
   4   8  17        3.24       48.82     60.39 o 
   6   8  17      191.21      238.40    105.94 o 
   8   8  17       45.59       13.53     76.13 o 
 -13   9  17       12.13        0.00     65.72 o 
 -11   9  17      260.88      299.50     94.23 o 
  -9   9  17        0.04       22.46     48.88 o 
  -7   9  17        4.00       30.01     44.83 o 
  -5   9  17      383.83      339.34     78.84 o 
  -3   9  17      696.54      718.68    102.74 o 
  -1   9  17       76.96       85.42     53.27 o 
   1   9  17       46.07       88.12     68.94 o 
   3   9  17        0.41       84.77     69.11 o 
   5   9  17      192.91      242.43    101.98 o 
   7   9  17       96.96      140.77    106.02 o 
 -12  10  17      392.58      334.85    114.31 o 
 -10  10  17       19.22       66.41     55.97 o 
  -8  10  17        0.19       48.12     52.74 o 
  -6  10  17       65.18      130.08     59.44 o 
  -4  10  17      387.77      562.48     98.01 o 
  -2  10  17      272.02      441.35     95.35 o 
   0  10  17        0.20        0.00     98.33 o 
   2  10  17      121.03      136.06    128.00 o 
   4  10  17       21.69      126.31    144.54 o 
  -9  11  17       33.93        0.00     62.68 o 
  -7  11  17       29.57       45.42     57.43 o 
  -5  11  17      171.70      293.35     80.36 o 
  -3  11  17       27.22      124.93     88.23 o 
  -1  11  17       11.18        0.00    119.10 o 
   1  11  17        0.53       61.04    125.46 o 
   3  11  17        1.09        0.00    141.99 o 
  -4  12  17        0.36        4.54     93.64 o 
  -2  12  17       35.18       79.03     95.72 o 
 -20   0  18       38.77       16.53    143.26 o 
 -18   0  18      804.49      844.75    264.49 o 
 -16   0  18      460.17      547.46    126.87 o 
 -14   0  18        0.39       26.32     57.64 o 
 -12   0  18     1006.42     1115.06    163.94 o 
 -10   0  18      716.65      557.27    114.65 o 
  -8   0  18      291.18      174.64     67.57 o 
  -6   0  18       40.73       37.94     41.10 o 
  -4   0  18    21799.78    20560.86    659.94 o 
  -2   0  18       12.79       23.12     42.26 o 
   0   0  18     2163.72     1536.90    247.96 o 
   2   0  18        2.62        5.51     66.12 o 
   4   0  18       79.38       48.74     78.84 o 
   6   0  18       13.05       16.53     78.41 o 
   8   0  18      144.19      428.10    168.69 o 
  10   0  18      718.47      761.67    225.49 o 
  12   0  18      126.13      243.29    165.30 o 
 -19   1  18       47.98      108.03    123.55 o 
 -17   1  18        3.08       23.89     56.54 o 
 -15   1  18      103.74      197.38     58.10 o 
 -13   1  18      320.99      393.87     71.84 o 
 -11   1  18      979.35      897.15    101.49 o 
  -9   1  18      738.22      643.46     83.67 o 
  -7   1  18      120.21      175.47     46.45 o 
  -5   1  18        0.12        0.00     29.05 o 
  -3   1  18        4.58       20.55     34.72 o 
  -1   1  18       11.51       28.88     32.49 o 
   1   1  18      903.93      848.78    136.57 o 
   3   1  18     2162.94     2250.89    188.36 o 
   5   1  18       33.13       95.91     67.58 o 
   7   1  18        0.07        5.70     61.77 o 
   9   1  18       83.36      113.20     82.78 o 
  11   1  18       54.05       26.74     86.70 o 
 -18   2  18      251.79      231.55     91.03 o 
 -16   2  18      113.42      180.02     90.04 o 
 -14   2  18       34.80       97.89     55.48 o 
 -12   2  18       16.71       13.03     35.51 o 
 -10   2  18       65.10       63.36     37.26 o 
  -8   2  18       77.30      173.16     49.03 o 
  -6   2  18       46.79      118.32     39.90 o 
  -4   2  18     4165.89     3490.30    146.92 o 
  -2   2  18      214.95      196.29     53.70 o 
   0   2  18      953.31      972.47    107.75 o 
   2   2  18      256.49      433.91    104.87 o 
   4   2  18       99.84       69.37     61.28 o 
   6   2  18       27.96       70.01     68.64 o 
   8   2  18      209.21      152.80     81.43 o 
  10   2  18      359.29      422.84    122.60 o 
 -19   3  18       35.54       98.43     79.27 o 
 -17   3  18      103.32      212.69     87.26 o 
 -15   3  18       31.49      147.41     66.59 o 
 -13   3  18       12.56       20.10     47.58 o 
 -11   3  18       61.37       94.64     43.69 o 
  -9   3  18      717.89      761.12    110.78 o 
  -7   3  18       65.08       72.81     35.34 o 
  -5   3  18      143.03       70.37     34.76 o 
  -3   3  18        0.11       15.43     32.38 o 
  -1   3  18     1296.27     1146.32    100.52 o 
   1   3  18     1449.76     1267.76    167.73 o 
   3   3  18      370.78      299.27     89.24 o 
   5   3  18       97.89      116.92     70.57 o 
   7   3  18      405.26      499.54    128.84 o 
   9   3  18        3.03        0.00     82.50 o 
  11   3  18       62.89      218.00    103.57 o 
 -18   4  18      164.21      155.64     86.64 o 
 -16   4  18      841.90      767.21    133.80 o 
 -14   4  18       13.70        0.00     48.80 o 
 -12   4  18      164.96      255.13     75.72 o 
 -10   4  18      197.91      142.92     46.99 o 
  -8   4  18      116.25       89.86     39.01 o 
  -6   4  18     1532.52     1471.67    119.00 o 
  -4   4  18       86.91      145.10     44.59 o 
  -2   4  18      303.94      300.02     59.63 o 
   0   4  18      275.19      403.56     79.52 o 
   2   4  18        1.39        5.56     50.31 o 
   4   4  18      153.57      167.86     78.33 o 
   6   4  18      147.27      220.35    117.41 o 
   8   4  18      519.13      667.84    140.78 o 
  10   4  18       35.35       30.52     71.33 o 
 -17   5  18      295.23      257.90     94.01 o 
 -15   5  18     1319.27     1540.53    181.24 o 
 -13   5  18       10.33       65.29     58.78 o 
 -11   5  18      159.77      252.85     73.54 o 
  -9   5  18       20.60       39.85     42.83 o 
  -7   5  18     1451.93     1410.52    122.09 o 
  -5   5  18      444.51      530.60     76.31 o 
  -3   5  18      782.86      820.77     94.11 o 
  -1   5  18     1029.51     1061.98     91.45 o 
   1   5  18      316.84      356.03     95.42 o 
   3   5  18      117.66      178.49     79.22 o 
   5   5  18       44.02       17.87     63.34 o 
   7   5  18        6.49       17.80     93.67 o 
   9   5  18       42.26       24.60     65.15 o 
 -16   6  18        8.81       50.43     69.05 o 
 -14   6  18      110.88      181.64     84.77 o 
 -12   6  18      100.46      130.97     62.11 o 
 -10   6  18      124.83      107.40     57.87 o 
  -8   6  18     1172.99     1300.53    151.84 o 
  -6   6  18       25.78        7.76     35.96 o 
  -4   6  18       84.35       69.01     34.32 o 
  -2   6  18      134.06      192.59     46.24 o 
   0   6  18       22.75       55.38     39.82 o 
   2   6  18       72.79       65.66     68.48 o 
   4   6  18        0.09        0.00     53.95 o 
   6   6  18       55.26       86.47    106.81 o 
   8   6  18      204.76      254.39    112.76 o 
 -15   7  18        0.82       38.71     72.80 o 
 -13   7  18       87.28      105.59     72.37 o 
 -11   7  18      101.47       69.79     61.51 o 
  -9   7  18        2.00        6.64     50.82 o 
  -7   7  18        3.59       14.20     42.55 o 
  -5   7  18      207.31      211.59     51.78 o 
  -3   7  18       16.33       70.27     39.14 o 
  -1   7  18      778.56      812.38     88.16 o 
   1   7  18        2.02       34.13     40.64 o 
   3   7  18      108.28       74.14     68.61 o 
   5   7  18      100.77      148.49     96.22 o 
   7   7  18      499.74      589.93    192.85 o 
   9   7  18       22.97      107.06     95.60 o 
 -14   8  18       13.42      147.95     81.98 o 
 -12   8  18       34.69       39.84     59.06 o 
 -10   8  18        2.23       54.36     59.27 o 
  -8   8  18       11.83       58.26     49.17 o 
  -6   8  18        0.56       32.67     43.96 o 
  -4   8  18       10.82       36.37     44.13 o 
  -2   8  18       86.58       69.29     43.95 o 
   0   8  18       13.70       24.56     41.16 o 
   2   8  18        6.97       25.86     85.20 o 
   4   8  18       24.62       99.11     75.00 o 
   6   8  18       25.36      211.56     99.10 o 
 -13   9  18       55.10      126.89     91.96 o 
 -11   9  18       34.54       69.87     68.98 o 
  -9   9  18       97.11      116.82     64.31 o 
  -7   9  18        5.94      120.53     55.53 o 
  -5   9  18      569.47      571.67     97.70 o 
  -3   9  18     1555.53     1553.03    197.73 o 
  -1   9  18      288.26      287.43     79.54 o 
   1   9  18       93.10      128.17     84.68 o 
   3   9  18      211.51      337.10    112.94 o 
   5   9  18       64.50       35.77     82.34 o 
 -12  10  18       44.45       25.18     78.70 o 
 -10  10  18      233.70      265.45     76.64 o 
  -8  10  18       29.94        3.35     54.86 o 
  -6  10  18       38.38       45.53     57.78 o 
  -4  10  18       50.20       75.71     56.13 o 
  -2  10  18        0.02       62.59     79.71 o 
   0  10  18       91.90      208.96    140.30 o 
   2  10  18       71.94      100.88    125.89 o 
   4  10  18        1.81       64.00    139.02 o 
  -9  11  18       69.12       45.68     66.49 o 
  -7  11  18      154.67      209.51     75.49 o 
  -5  11  18       35.31       72.84     62.20 o 
  -3  11  18      247.25      270.42    166.15 o 
  -1  11  18        5.62       95.79    137.75 o 
   1  11  18       68.09      111.05    136.48 o 
 -19   1  19        0.89       29.74     94.76 o 
 -17   1  19       98.27      146.32     80.38 o 
 -15   1  19       18.70       26.80     43.51 o 
 -13   1  19       18.85       61.88     43.12 o 
 -11   1  19       45.11       37.45     36.62 o 
  -9   1  19       82.45      111.02     42.10 o 
  -7   1  19       13.61        5.32     29.65 o 
  -5   1  19      424.75      477.27     73.95 o 
  -3   1  19      366.69      394.92     67.22 o 
  -1   1  19       10.79       60.00     36.46 o 
   1   1  19      891.87      975.92    153.58 o 
   3   1  19        3.95       27.43     56.15 o 
   5   1  19      121.69      220.21    111.05 o 
   7   1  19      148.72      146.10     83.61 o 
   9   1  19       16.78        0.00     74.00 o 
  11   1  19        0.00        0.00     78.26 o 
 -18   2  19       65.07      172.88     85.59 o 
 -16   2  19       51.31      173.31     74.23 o 
 -14   2  19      346.63      490.16    104.82 o 
 -12   2  19       11.89        5.30     35.24 o 
 -10   2  19        3.48       28.34     34.31 o 
  -8   2  19      352.02      509.79     78.04 o 
  -6   2  19      313.05      340.20     63.22 o 
  -4   2  19     1163.06     1193.88    107.33 o 
  -2   2  19     2292.64     2047.71    118.51 o 
   0   2  19      346.32      411.59    104.14 o 
   2   2  19      249.58      165.00    121.22 o 
   4   2  19       52.92       72.89     64.28 o 
   6   2  19        3.79       15.08     59.15 o 
   8   2  19       85.04      218.20    101.57 o 
  10   2  19        0.03        0.00     92.82 o 
 -19   3  19      112.51      182.22     90.54 o 
 -17   3  19      102.89       82.95     75.31 o 
 -15   3  19       42.27       90.27     60.10 o 
 -13   3  19       51.90       56.41     51.08 o 
 -11   3  19      307.90      350.54     67.23 o 
  -9   3  19      327.81      386.10     70.43 o 
  -7   3  19     1311.49     1081.91    108.29 o 
  -5   3  19      102.07       91.20     40.28 o 
  -3   3  19      169.02      186.80     51.50 o 
  -1   3  19        4.78       29.26     38.38 o 
   1   3  19       22.95       40.48     55.75 o 
   3   3  19        4.29       19.31     52.07 o 
   5   3  19      201.37      183.85     86.59 o 
   7   3  19      228.09      317.64    104.68 o 
   9   3  19       27.74        0.00     71.44 o 
 -18   4  19        2.11        5.76     72.53 o 
 -16   4  19       89.36      204.75     85.84 o 
 -14   4  19      559.00      651.12    119.81 o 
 -12   4  19       10.18       42.67     51.67 o 
 -10   4  19        7.94       15.17     39.07 o 
  -8   4  19       35.29       30.65     34.50 o 
  -6   4  19        7.89       43.12     34.52 o 
  -4   4  19       84.79      135.90     44.85 o 
  -2   4  19      173.34      230.54     56.26 o 
   0   4  19     1889.63     1717.31    148.98 o 
   2   4  19       33.95       89.25     68.85 o 
   4   4  19        0.29       71.25     60.13 o 
   6   4  19       10.29       53.52     71.78 o 
   8   4  19      114.83       11.50     70.06 o 
  10   4  19       36.38       68.87     94.52 o 
 -17   5  19        3.68       33.17     79.88 o 
 -15   5  19       62.17       72.82     67.80 o 
 -13   5  19        9.15       17.54     51.74 o 
 -11   5  19        3.44       59.84     49.60 o 
  -9   5  19       30.69       35.80     47.52 o 
  -7   5  19      653.05      748.85     95.22 o 
  -5   5  19     1086.96     1081.06    110.44 o 
  -3   5  19      125.02      105.58     45.68 o 
  -1   5  19        8.37       64.94     43.90 o 
   1   5  19       17.10        5.50     54.18 o 
   3   5  19       52.22      138.79     74.61 o 
   5   5  19      196.14      324.11    100.83 o 
   7   5  19        8.48      233.55    121.22 o 
   9   5  19      178.38      190.83    125.04 o 
 -16   6  19      350.77      359.32    107.40 o 
 -14   6  19        8.42       30.38     63.78 o 
 -12   6  19       15.00        0.00     48.69 o 
 -10   6  19       84.44      143.95     63.15 o 
  -8   6  19        0.21       13.02     45.12 o 
  -6   6  19       24.21       63.09     39.12 o 
  -4   6  19       10.36       28.22     33.23 o 
  -2   6  19     1258.84     1052.92     97.15 o 
   0   6  19       52.83       90.00     51.98 o 
   2   6  19        9.35       93.83     62.85 o 
   4   6  19      719.91      836.69    157.14 o 
   6   6  19      116.05      224.22    154.28 o 
   8   6  19        1.37       60.59     82.33 o 
 -15   7  19        0.35        0.00     63.64 o 
 -13   7  19        0.28       23.29     61.55 o 
 -11   7  19      120.33      106.27     69.86 o 
  -9   7  19       33.77       36.69     51.70 o 
  -7   7  19       22.89        0.00     44.85 o 
  -5   7  19       61.70      121.33     47.77 o 
  -3   7  19      363.28      346.17     65.45 o 
  -1   7  19      182.87      269.34     63.51 o 
   1   7  19      186.29      180.58     85.93 o 
   3   7  19      147.60      188.67     93.06 o 
   5   7  19       29.63        0.00    108.51 o 
   7   7  19      166.55      202.64    107.86 o 
 -14   8  19        0.64        0.00     70.60 o 
 -12   8  19       16.30       42.21     69.67 o 
 -10   8  19       61.01       50.50     64.10 o 
  -8   8  19      722.07      736.65    110.50 o 
  -6   8  19       73.46       97.81     54.27 o 
  -4   8  19      873.36     1143.75    127.87 o 
  -2   8  19       35.86       72.09     46.06 o 
   0   8  19       34.56       68.08     48.62 o 
   2   8  19      180.66      177.17    114.44 o 
   4   8  19       10.77        0.00     65.29 o 
   6   8  19      104.44      104.19     84.96 o 
 -13   9  19        1.42        0.00     71.89 o 
 -11   9  19      281.86      249.46     92.74 o 
  -9   9  19       44.30       53.83     59.54 o 
  -7   9  19       11.61        3.59     48.41 o 
  -5   9  19       13.85       25.70     51.29 o 
  -3   9  19     1366.23     1588.85    150.94 o 
  -1   9  19        0.81       62.40     51.21 o 
   1   9  19      339.62      433.61    168.69 o 
   3   9  19      167.37      266.61    165.30 o 
   5   9  19       42.88       24.55     82.25 o 
 -10  10  19        2.61       22.09     59.14 o 
  -8  10  19      760.53      871.41    125.79 o 
  -6  10  19       61.85       77.18     62.40 o 
  -4  10  19      630.37      671.91    110.45 o 
  -2  10  19       11.28       44.04     81.48 o 
   2  10  19       64.82      126.31    150.47 o 
  -7  11  19       25.93       71.01     64.74 o 
  -5  11  19      112.64      273.37     83.65 o 
  -3  11  19       55.91      188.71     86.16 o 
 -18   0  20        0.01        2.12    138.18 o 
 -16   0  20      112.62      118.61     80.44 o 
 -14   0  20        9.59      116.35     74.36 o 
 -12   0  20      135.33      244.01     81.97 o 
 -10   0  20      712.42      938.41    153.30 o 
  -8   0  20      711.41      791.40    139.20 o 
  -6   0  20        1.17        0.00     44.08 o 
  -4   0  20      439.15      501.05    110.55 o 
  -2   0  20     1363.96     1361.05    170.60 o 
   0   0  20       34.20       50.02     68.66 o 
   2   0  20     2247.65     1909.90    306.02 o 
   4   0  20       63.77       22.89     86.89 o 
   6   0  20      284.33      223.37    130.97 o 
   8   0  20        0.79       54.25    119.53 o 
  10   0  20        0.43        0.00    113.59 o 
 -19   1  20       88.49      234.40    121.99 o 
 -17   1  20      342.31      564.04    118.72 o 
 -15   1  20       17.30       41.22     48.07 o 
 -13   1  20        0.00        0.00     33.92 o 
 -11   1  20       28.31       45.14     37.20 o 
  -9   1  20        8.62       10.20     35.29 o 
  -7   1  20      518.96      568.03     81.23 o 
  -5   1  20      615.17      547.94     78.22 o 
  -3   1  20     1064.00      934.68     99.76 o 
  -1   1  20     1123.33     1007.36    153.66 o 
   1   1  20       29.56       39.49     55.16 o 
   3   1  20       79.10      114.38     72.89 o 
   5   1  20      247.23      186.99     90.11 o 
   7   1  20        0.26       26.70     69.15 o 
   9   1  20      575.69      626.24    153.20 o 
 -18   2  20       32.51       91.58     76.99 o 
 -16   2  20      247.77      318.76     97.81 o 
 -14   2  20       67.33       33.95     51.88 o 
 -12   2  20      259.67      295.21     65.82 o 
 -10   2  20      163.66      164.55     52.88 o 
  -8   2  20      750.50      686.70    106.61 o 
  -6   2  20     1484.85     1491.28    123.60 o 
  -4   2  20      371.30      403.04     69.92 o 
  -2   2  20      255.70      187.85     52.04 o 
   0   2  20        1.20        0.00     46.84 o 
   2   2  20       34.98        0.00     53.11 o 
   4   2  20     1167.61     1097.81    176.78 o 
   6   2  20      241.25      246.04     96.19 o 
   8   2  20        5.77        0.00     68.53 o 
  10   2  20        0.01       62.37     93.57 o 
 -17   3  20       37.09       95.42     79.56 o 
 -15   3  20       12.38       67.27     63.70 o 
 -13   3  20      235.21      131.84     66.11 o 
 -11   3  20       13.95        2.68     36.01 o 
  -9   3  20       15.77        5.02     34.83 o 
  -7   3  20      151.15       85.99     44.05 o 
  -5   3  20      145.66      179.45     52.31 o 
  -3   3  20      705.88      805.87     92.72 o 
  -1   3  20      611.04      662.23    103.64 o 
   1   3  20      107.62       61.78     60.40 o 
   3   3  20        1.59       20.73     64.43 o 
   5   3  20      227.66      304.47    119.32 o 
   7   3  20      317.19      300.59    233.55 o 
   9   3  20       31.69       73.32     82.77 o 
 -18   4  20      172.45      102.03     87.60 o 
 -16   4  20      272.97      280.45     94.74 o 
 -14   4  20        0.09       34.32     53.46 o 
 -12   4  20       44.06       21.29     54.44 o 
 -10   4  20      170.13      267.88     63.88 o 
  -8   4  20       30.65       24.11     36.25 o 
  -6   4  20      634.08      612.91     86.55 o 
  -4   4  20      231.39      252.35     58.15 o 
  -2   4  20      272.10      286.33     61.84 o 
   0   4  20       90.73      122.11     68.79 o 
   2   4  20        7.62       87.37     64.47 o 
   4   4  20      146.50      232.00    100.78 o 
   6   4  20       61.02       67.61     80.00 o 
   8   4  20        0.99       25.68     78.51 o 
 -17   5  20       25.70       27.98     77.04 o 
 -15   5  20        8.64        0.00     59.94 o 
 -13   5  20      319.99      357.68     96.92 o 
 -11   5  20      105.42      204.08     71.69 o 
  -9   5  20      141.71      170.71     67.46 o 
  -7   5  20      240.97      156.82     75.43 o 
  -5   5  20        1.40       36.53     35.83 o 
  -3   5  20       12.97       22.77     35.64 o 
  -1   5  20        5.05       46.11     55.03 o 
   1   5  20      680.87      890.15    155.98 o 
   3   5  20        8.06       81.69     68.63 o 
   5   5  20      290.90      332.22    107.40 o 
   7   5  20        4.26      116.14    127.58 o 
   9   5  20        5.11        0.00     75.98 o 
 -16   6  20      467.08      548.88    130.71 o 
 -14   6  20       12.79      101.37     70.90 o 
 -12   6  20        3.49       22.25     56.84 o 
 -10   6  20      146.71      113.87     63.74 o 
  -8   6  20        2.43       59.82     55.54 o 
  -6   6  20      994.92      573.40    236.84 o 
  -4   6  20      194.35      206.04     57.41 o 
  -2   6  20      739.33      706.21    110.96 o 
   0   6  20      457.33      593.62    131.98 o 
   2   6  20       96.04       52.93     87.53 o 
   4   6  20      400.50      483.63    132.32 o 
   6   6  20      524.65      689.19    228.46 o 
   8   6  20       24.63        9.21     89.58 o 
 -15   7  20       28.97       35.73     96.58 o 
 -13   7  20      122.77      163.46     80.00 o 
 -11   7  20        0.22        8.43     54.69 o 
  -9   7  20       21.06       74.06     59.73 o 
  -7   7  20        0.38       39.76     56.73 o 
  -5   7  20        2.99       29.54     36.67 o 
  -3   7  20      126.26      202.28     51.05 o 
  -1   7  20      201.38      316.55     72.44 o 
   1   7  20       75.39       51.23     68.61 o 
   3   7  20        0.37        0.00     58.74 o 
   5   7  20        3.90       77.99    116.98 o 
   7   7  20      143.38      287.62    124.93 o 
 -14   8  20        3.59        0.00     80.91 o 
 -12   8  20       42.94       56.57     71.45 o 
 -10   8  20        1.01       16.17     63.33 o 
  -8   8  20       14.46       57.31     58.65 o 
  -6   8  20       22.64       31.00     49.79 o 
  -4   8  20       23.22       64.19     51.02 o 
  -2   8  20       28.00       70.06     50.43 o 
   0   8  20       16.46        0.00     59.70 o 
   2   8  20      147.01      218.71    138.18 o 
   4   8  20        0.69       33.06     73.52 o 
 -11   9  20       83.74      172.96     85.87 o 
  -9   9  20      262.65      175.96     83.82 o 
  -7   9  20        2.63       20.62     50.81 o 
  -5   9  20      155.19      208.15     70.94 o 
  -3   9  20      184.86      179.93     66.97 o 
  -1   9  20       10.29       49.02     50.53 o 
   1   9  20        5.90      113.17    110.20 o 
   3   9  20      165.55       69.09    133.51 o 
 -10  10  20       61.03       68.33     81.46 o 
  -8  10  20      231.03      309.48     83.95 o 
  -6  10  20       86.10      100.86     64.98 o 
  -4  10  20      392.34      394.06     88.79 o 
  -2  10  20      116.88       97.75     93.20 o 
 -17   1  21       32.64       76.77     87.60 o 
 -15   1  21      243.76      272.48     72.45 o 
 -13   1  21        7.74        0.00     38.01 o 
 -11   1  21        0.90        0.00     35.19 o 
  -9   1  21       73.48       91.39     42.89 o 
  -7   1  21      233.29      338.24     78.84 o 
  -5   1  21     2258.92     2084.85    128.16 o 
  -3   1  21     2898.51     2323.34    130.33 o 
  -1   1  21       10.84        0.00     45.02 o 
   1   1  21     1640.42     1532.24    202.74 o 
   3   1  21       15.87        0.00     53.50 o 
   5   1  21       18.05        0.00     62.49 o 
   7   1  21        2.89       52.11     82.00 o 
   9   1  21       13.85      162.04    102.34 o 
 -18   2  21       25.99       21.59     72.62 o 
 -16   2  21      161.85      202.72     88.52 o 
 -14   2  21        0.82        0.00     46.74 o 
 -12   2  21      589.35      530.43     85.51 o 
 -10   2  21        3.75       61.64     40.56 o 
  -8   2  21        0.06       47.52     37.92 o 
  -6   2  21     1349.87     1329.77    122.72 o 
  -4   2  21        0.20       35.96     36.65 o 
  -2   2  21      287.12      191.44     66.86 o 
   0   2  21       41.36       89.80     63.73 o 
   2   2  21      353.61      459.88    118.39 o 
   4   2  21       98.97      151.10     81.71 o 
   6   2  21       90.98      131.71     82.80 o 
   8   2  21      521.43      588.46    148.39 o 
 -17   3  21      293.28      410.74    109.55 o 
 -15   3  21      241.23      403.04    104.68 o 
 -13   3  21      421.93      381.35     98.93 o 
 -11   3  21        1.61        0.00     47.34 o 
  -9   3  21      569.66      631.72     92.21 o 
  -7   3  21       93.50       63.88     40.68 o 
  -5   3  21      999.43      910.68    102.89 o 
  -3   3  21       25.06       35.95     38.17 o 
  -1   3  21      694.11      786.69    149.51 o 
   1   3  21      135.15      145.24    107.66 o 
   3   3  21       69.97       82.66     99.82 o 
   5   3  21      461.43      338.65    115.33 o 
   7   3  21      549.41      508.84    142.96 o 
   9   3  21       12.53        0.00     81.80 o 
 -16   4  21        4.52       64.48     69.93 o 
 -14   4  21       15.00       82.49     58.91 o 
 -12   4  21       91.27      118.79     66.61 o 
 -10   4  21        0.52       26.59     38.86 o 
  -8   4  21        6.34        2.69     36.50 o 
  -6   4  21      519.44      591.19     85.61 o 
  -4   4  21        7.56       65.05     39.02 o 
  -2   4  21       79.00       19.26     56.04 o 
   0   4  21       73.91       56.94     63.12 o 
   2   4  21      615.11      769.48    148.10 o 
   4   4  21       73.66      102.97     86.03 o 
   6   4  21      441.28      360.11    128.02 o 
   8   4  21      104.30       69.89     90.37 o 
 -17   5  21        1.46       70.94     85.59 o 
 -15   5  21       38.09       62.33     69.18 o 
 -13   5  21       23.21       87.69     63.94 o 
 -11   5  21      141.31      229.81     78.45 o 
  -9   5  21       38.23       60.08     52.36 o 
  -7   5  21        3.55       34.66     41.52 o 
  -5   5  21      196.77      222.07     59.83 o 
  -3   5  21       77.71       90.96     46.85 o 
  -1   5  21       22.93       24.52     56.28 o 
   1   5  21      422.01      540.87    127.74 o 
   3   5  21      191.05      216.05     87.80 o 
   5   5  21      151.93      211.71     98.66 o 
   7   5  21       23.23        1.70    115.29 o 
 -16   6  21        8.10        0.00     79.41 o 
 -14   6  21       38.48      111.39     73.18 o 
 -12   6  21       17.18       84.64     63.42 o 
 -10   6  21       14.68       29.28     56.89 o 
  -8   6  21       66.86      116.20     63.54 o 
  -6   6  21        6.12       40.69     43.75 o 
  -4   6  21      714.09      586.83     88.54 o 
  -2   6  21       46.94        0.00     49.58 o 
   0   6  21      552.89      624.00    141.12 o 
   2   6  21       28.47       25.44     73.11 o 
   4   6  21        8.86      125.04     86.32 o 
   6   6  21      367.65      477.26    214.05 o 
 -15   7  21       25.45       46.67     84.52 o 
 -13   7  21       49.29      173.01     83.60 o 
 -11   7  21       40.23       81.18     72.06 o 
  -9   7  21      206.26      280.48     85.37 o 
  -7   7  21       70.22       49.61     59.54 o 
  -5   7  21        0.86        0.00     40.12 o 
  -3   7  21        7.43       10.98     43.70 o 
  -1   7  21       38.48       63.49     68.52 o 
   1   7  21       15.22       34.16     68.26 o 
   3   7  21        0.92        0.00     67.88 o 
   5   7  21     1043.97     1142.72    298.40 o 
 -12   8  21       24.08       28.92     66.92 o 
 -10   8  21       19.20       80.19     66.37 o 
  -8   8  21        6.06       44.64     57.57 o 
  -6   8  21       79.91      115.80     68.04 o 
  -4   8  21      380.56      404.57     81.24 o 
  -2   8  21      307.02      379.05     81.87 o 
   0   8  21        7.61       61.07     71.74 o 
   2   8  21       13.61       61.88     93.67 o 
   4   8  21        0.23        0.00     71.56 o 
 -11   9  21       56.99       48.35     80.31 o 
  -9   9  21      310.43      442.29    110.91 o 
  -7   9  21      124.70      127.25     68.18 o 
  -5   9  21       92.14      115.26     61.04 o 
  -3   9  21       51.62       75.30     69.09 o 
  -1   9  21       12.52       67.19     64.90 o 
   1   9  21        3.77        0.00    105.12 o 
  -8  10  21        5.40        5.61     66.09 o 
  -6  10  21      197.07      160.00     74.88 o 
  -4  10  21       97.01      114.02     82.16 o 
  -2  10  21      228.19      253.73    111.64 o 
 -18   0  22        5.92      137.33    167.85 o 
 -16   0  22      354.33      653.16    229.09 o 
 -14   0  22        0.01       54.91     68.44 o 
 -12   0  22      604.30      558.08    129.02 o 
 -10   0  22      602.34      549.02    122.87 o 
  -8   0  22     5561.33     4627.50    276.26 o 
  -6   0  22     5850.68     5068.98    600.61 o 
  -4   0  22     1879.02     1721.12    221.68 o 
  -2   0  22     1456.09     1582.26    286.10 o 
   0   0  22        0.07        0.00     76.72 o 
   2   0  22       75.86      144.96    111.90 o 
   4   0  22       31.38      145.81    116.56 o 
   6   0  22      435.64      553.98    197.94 o 
   8   0  22       63.75      161.91    128.85 o 
 -17   1  22       47.17       27.41     73.53 o 
 -15   1  22      221.36      310.57     80.08 o 
 -13   1  22      117.51      147.34     56.77 o 
 -11   1  22      173.85      207.23     60.37 o 
  -9   1  22      354.53      439.52     77.87 o 
  -7   1  22        0.08        0.00     37.73 o 
  -5   1  22       40.02      106.04     48.83 o 
  -3   1  22     1243.75     1162.57    113.98 o 
  -1   1  22       16.66        7.77     51.64 o 
   1   1  22      275.12      311.48    114.87 o 
   3   1  22      581.04      566.65    183.11 o 
   5   1  22      140.96      367.17    120.49 o 
   7   1  22       32.52       17.51     77.89 o 
 -18   2  22        0.02        0.00     71.79 o 
 -16   2  22      228.28      436.76    111.12 o 
 -14   2  22        0.39       15.73     53.95 o 
 -12   2  22       15.58       36.03     42.66 o 
 -10   2  22      220.59      222.75     61.19 o 
  -8   2  22        8.52       33.67     39.92 o 
  -6   2  22     1109.81      982.06    111.33 o 
  -4   2  22     1057.12     1006.20    123.40 o 
  -2   2  22      246.15      179.12     81.70 o 
   0   2  22       12.73       62.43     62.58 o 
   2   2  22      336.98      466.91    121.81 o 
   4   2  22       30.09       29.95     65.58 o 
   6   2  22       74.23      252.19    110.18 o 
   8   2  22        5.55        0.00     77.91 o 
 -17   3  22        0.64        0.00     67.97 o 
 -15   3  22      237.62      434.18    109.68 o 
 -13   3  22        5.63       41.44     53.44 o 
 -11   3  22       33.10       63.71     52.19 o 
  -9   3  22        4.12       88.01     44.50 o 
  -7   3  22      124.24      124.33     49.92 o 
  -5   3  22      131.29      167.14     52.65 o 
  -3   3  22      608.79      658.23    108.35 o 
  -1   3  22      141.22       60.50     63.32 o 
   1   3  22       16.26      119.18     73.02 o 
   3   3  22       13.06        1.59     62.73 o 
   5   3  22       27.82      108.54     83.40 o 
   7   3  22      116.10      194.20    112.47 o 
 -16   4  22      216.86      295.26    103.96 o 
 -14   4  22      125.07      227.46     82.98 o 
 -12   4  22       36.20       79.88     62.51 o 
 -10   4  22      252.14      157.59    106.90 o 
  -8   4  22       44.52       87.32     47.72 o 
  -6   4  22       61.84      108.00     48.79 o 
  -4   4  22      152.84      184.04     54.82 o 
  -2   4  22      230.00      185.47     82.18 o 
   0   4  22      167.65      197.24     91.26 o 
   2   4  22      616.04      506.65    123.61 o 
   4   4  22      109.33      287.26    108.52 o 
   6   4  22      603.12      649.36    157.13 o 
 -15   5  22        1.35        0.00     62.25 o 
 -13   5  22       97.30      251.27     85.27 o 
 -11   5  22      690.37      641.20    120.59 o 
  -9   5  22      101.43      162.62     69.50 o 
  -7   5  22        9.47       15.96     40.81 o 
  -5   5  22     1043.67      976.56    112.76 o 
  -3   5  22       71.00       68.23     55.93 o 
  -1   5  22        2.82        4.16     60.54 o 
   1   5  22       20.20        0.00     84.77 o 
   3   5  22      289.58      535.71    137.63 o 
   5   5  22      288.96      313.35    118.22 o 
   7   5  22       25.77        0.00    115.71 o 
 -14   6  22      316.80      340.34     98.00 o 
 -12   6  22       13.27       16.61     58.80 o 
 -10   6  22        0.00       76.39     61.41 o 
  -8   6  22       12.91       24.47     57.20 o 
  -6   6  22       86.69       68.18     50.26 o 
  -4   6  22      291.85      282.34     67.71 o 
  -2   6  22       96.64      106.59     65.16 o 
   0   6  22       10.04       50.48     73.71 o 
   2   6  22        4.73       32.78     73.18 o 
   4   6  22       30.75       40.91     85.44 o 
   6   6  22       31.25       32.21    128.85 o 
 -13   7  22       45.07       42.46     72.36 o 
 -11   7  22       41.98       45.10     65.67 o 
  -9   7  22      161.34      185.34     75.80 o 
  -7   7  22      109.08      146.69     70.92 o 
  -5   7  22       56.99      175.02     60.57 o 
  -3   7  22       25.09       71.41     58.87 o 
  -1   7  22       70.82      184.80    130.55 o 
   1   7  22       70.04        0.00     74.63 o 
   3   7  22       25.44        0.00     73.22 o 
   5   7  22      318.57      321.28    178.44 o 
 -12   8  22       25.17      142.53     90.88 o 
 -10   8  22      189.08      236.87     86.09 o 
  -8   8  22      189.87      220.94     84.59 o 
  -6   8  22       23.74      100.99     67.23 o 
  -4   8  22       27.40       56.44     92.82 o 
  -2   8  22       13.57       87.05     59.84 o 
   0   8  22        0.40       25.76     74.01 o 
   2   8  22      110.98      151.32    141.14 o 
  -9   9  22       96.83       91.31     80.56 o 
  -7   9  22      542.87      503.81    119.02 o 
  -5   9  22      475.15      494.46     98.80 o 
  -3   9  22      110.51      109.62     76.36 o 
  -1   9  22       40.32       60.90     88.16 o 
   1   9  22       15.97       20.35    121.65 o 
  -4  10  22       86.15       70.95     77.20 o 
 -17   1  23       16.43        0.00     76.29 o 
 -15   1  23       12.70        0.00     51.73 o 
 -13   1  23      228.63      188.93     63.19 o 
 -11   1  23      340.80      491.94     88.34 o 
  -9   1  23      301.26      388.57     74.97 o 
  -7   1  23     2490.47     2433.28    155.57 o 
  -5   1  23      720.07      700.12     96.06 o 
  -3   1  23        7.29       68.54     65.46 o 
  -1   1  23       18.53       99.51     70.41 o 
   1   1  23      383.78      394.09    116.64 o 
   3   1  23      129.48      238.39     90.77 o 
   5   1  23       74.73      100.81     91.06 o 
   7   1  23       27.57       62.94     90.17 o 
 -16   2  23        4.74       34.80     73.53 o 
 -14   2  23       76.16      138.68     77.07 o 
 -12   2  23       17.16      117.50     54.68 o 
 -10   2  23        4.95      102.49     57.06 o 
  -8   2  23        0.26        0.00     38.96 o 
  -6   2  23        0.57       25.35     37.89 o 
  -4   2  23      171.27      192.72     56.12 o 
  -2   2  23       71.96      109.38     78.06 o 
   0   2  23      198.65      281.11    104.75 o 
   2   2  23       40.07       36.94     83.92 o 
   4   2  23       64.81      139.69     91.82 o 
   6   2  23        0.46        2.50     79.27 o 
 -17   3  23        7.96       21.46     77.78 o 
 -15   3  23        0.98       36.20     65.86 o 
 -13   3  23       23.39      105.90     63.74 o 
 -11   3  23       94.84      184.50     60.95 o 
  -9   3  23      411.77      331.48     70.92 o 
  -7   3  23      738.09      658.19     97.95 o 
  -5   3  23        0.05       13.45     41.45 o 
  -3   3  23       47.08       70.05     51.01 o 
  -1   3  23      287.87      318.43    106.27 o 
   1   3  23       31.27       70.85     70.24 o 
   3   3  23      126.25      145.24     84.64 o 
   5   3  23      181.91      260.78    109.93 o 
   7   3  23      393.76      543.00    159.54 o 
 -16   4  23      142.35      165.66     87.50 o 
 -14   4  23       61.78       50.59     65.87 o 
 -12   4  23      256.72      333.50     91.08 o 
 -10   4  23      285.48      255.67     67.71 o 
  -8   4  23      172.06      184.96     56.79 o 
  -6   4  23        9.88        0.00     42.31 o 
  -4   4  23      304.87      364.39     88.42 o 
  -2   4  23       26.31       33.09     60.53 o 
   0   4  23        3.52       12.75     65.90 o 
   2   4  23      231.18      310.87    106.76 o 
   4   4  23       41.01       28.27     85.41 o 
   6   4  23      372.05      181.41    112.85 o 
 -15   5  23       73.74       34.47     73.57 o 
 -13   5  23      107.96       72.15     68.51 o 
 -11   5  23      373.50      440.58    106.26 o 
  -9   5  23       54.39      129.81     65.13 o 
  -7   5  23        6.37       16.63     42.10 o 
  -5   5  23      262.40      368.47     76.56 o 
  -3   5  23       10.51        0.00     50.54 o 
  -1   5  23       15.13       17.48     67.74 o 
   1   5  23      287.97      463.80    122.73 o 
   3   5  23      183.85      325.32    108.08 o 
   5   5  23       72.18        0.00     91.04 o 
 -14   6  23       65.77       45.30     72.43 o 
 -12   6  23        1.34        2.49     59.92 o 
 -10   6  23      423.09      465.88    105.54 o 
  -8   6  23      119.46      130.84     67.30 o 
  -6   6  23      203.20      196.80     66.45 o 
  -4   6  23       58.41       96.19     59.60 o 
  -2   6  23       23.77       77.14     99.18 o 
   0   6  23        6.28       69.32     78.41 o 
   2   6  23       25.30       59.88     84.82 o 
   4   6  23      558.48      493.17    146.21 o 
 -13   7  23       11.09       62.46     80.04 o 
 -11   7  23       40.22      166.80     82.58 o 
  -9   7  23        0.56        3.71     61.42 o 
  -7   7  23       30.47       73.68     66.94 o 
  -5   7  23       19.45       46.48     62.23 o 
  -3   7  23      198.89      244.65     84.85 o 
  -1   7  23      125.18      199.10     98.43 o 
   1   7  23        8.13      108.21     87.03 o 
   3   7  23       11.81       57.22    128.85 o 
 -12   8  23        4.41        0.00     79.90 o 
 -10   8  23      243.67      371.70    118.48 o 
  -8   8  23       18.72       84.97     71.21 o 
  -6   8  23      297.45      300.40     95.21 o 
  -4   8  23      149.89      176.79    101.33 o 
  -2   8  23        3.57        0.00     79.90 o 
   0   8  23      108.23      148.84    110.41 o 
   2   8  23        2.94        0.00    128.00 o 
  -9   9  23       21.44        0.00     77.00 o 
  -7   9  23      152.90      232.92     92.46 o 
  -5   9  23       91.87      100.26    103.70 o 
  -3   9  23        8.97       20.44     70.65 o 
  -1   9  23      383.92      331.88    166.58 o 
 -16   0  24      325.25      322.74    126.13 o 
 -14   0  24       45.72       91.94     74.75 o 
 -12   0  24     1025.90      999.72    181.27 o 
 -10   0  24       44.73      263.89     90.66 o 
  -8   0  24      658.44      707.91    142.98 o 
  -6   0  24      106.34       56.08     64.28 o 
  -4   0  24      802.73      667.15    203.88 o 
  -2   0  24      401.37      402.66    166.15 o 
   0   0  24     1933.25     1704.33    325.95 o 
   2   0  24      272.73      240.33    139.45 o 
   4   0  24        9.42       16.95    107.66 o 
   6   0  24       44.45       64.43    126.73 o 
 -17   1  24       18.82        0.00     77.55 o 
 -15   1  24        5.61       51.46     52.46 o 
 -13   1  24       10.81       26.81     50.83 o 
 -11   1  24        3.37       26.17     44.73 o 
  -9   1  24      133.59      182.17     71.36 o 
  -7   1  24      763.79      689.99     99.61 o 
  -5   1  24       14.21       36.53     42.62 o 
  -3   1  24       10.19       27.14     58.16 o 
  -1   1  24        5.96      104.44     76.26 o 
   1   1  24       60.81      103.36     77.75 o 
   3   1  24        6.62        0.00     71.92 o 
   5   1  24      228.63      396.23    132.02 o 
 -16   2  24        1.86       47.78     73.43 o 
 -14   2  24      334.20      416.88    103.79 o 
 -12   2  24        0.57        8.91     47.28 o 
 -10   2  24        0.10       22.07     44.52 o 
  -8   2  24        0.07       29.86     40.50 o 
  -6   2  24       33.69       72.99     45.18 o 
  -4   2  24        2.20        3.80     50.01 o 
  -2   2  24       84.02      147.34     82.07 o 
   0   2  24      450.20      397.79    117.46 o 
   2   2  24       22.43       42.28     76.93 o 
   4   2  24       33.57       49.19     78.33 o 
   6   2  24        1.68        0.00     79.25 o 
 -15   3  24        2.88       95.28     69.43 o 
 -13   3  24       41.67       92.46     71.99 o 
 -11   3  24       16.08       73.56     51.48 o 
  -9   3  24        0.98        7.72     42.38 o 
  -7   3  24      147.11      176.43     59.42 o 
  -5   3  24      102.28      159.39     56.81 o 
  -3   3  24       40.91      141.54     77.50 o 
  -1   3  24        6.25       72.49     66.94 o 
   1   3  24        7.14       52.41     71.87 o 
   3   3  24        6.78       60.86     84.06 o 
   5   3  24      542.78      615.34    159.69 o 
 -16   4  24      132.50       39.39     79.72 o 
 -14   4  24        0.19       16.69     63.79 o 
 -12   4  24      448.78      468.79    112.87 o 
 -10   4  24       42.64        5.60     45.00 o 
  -8   4  24        3.56       24.97     47.93 o 
  -6   4  24        3.94       31.17     45.50 o 
  -4   4  24      456.02      562.35    107.03 o 
  -2   4  24       98.02      131.08     80.02 o 
   0   4  24       64.74       54.25     76.15 o 
   2   4  24       43.16       11.90     80.32 o 
   4   4  24        3.94      113.06     98.00 o 
 -15   5  24      234.43      317.27    111.49 o 
 -13   5  24       11.93        0.00     61.02 o 
 -11   5  24      741.92      784.01    137.95 o 
  -9   5  24      164.47       99.96     67.12 o 
  -7   5  24        2.24       46.26     47.76 o 
  -5   5  24       45.89       35.71     52.13 o 
  -3   5  24        1.68       62.31    102.15 o 
  -1   5  24      243.86      260.10     99.67 o 
   1   5  24      317.61      337.44    116.87 o 
   3   5  24      208.05      305.71    121.50 o 
 -14   6  24      142.54      245.56    100.86 o 
 -12   6  24       33.56      118.99     80.87 o 
 -10   6  24      121.34      167.43     94.71 o 
  -8   6  24       11.51        0.00     57.15 o 
  -6   6  24      196.23      203.85     66.88 o 
  -4   6  24       34.47       10.95     57.39 o 
  -2   6  24        2.24        0.00     64.36 o 
   0   6  24       34.61       91.61     90.69 o 
   2   6  24        0.46       65.27     85.06 o 
 -11   7  24       16.36      131.70     81.08 o 
  -9   7  24        4.69        0.00     65.38 o 
  -7   7  24       17.43       52.32     70.23 o 
  -5   7  24       26.40        3.24     77.51 o 
  -3   7  24       41.11      158.19    118.47 o 
  -1   7  24        9.82        0.00     72.20 o 
   1   7  24        3.94      122.26     95.91 o 
 -10   8  24        7.72       47.21     84.74 o 
  -8   8  24       12.59        0.00     70.83 o 
  -6   8  24       57.69      168.82     84.21 o 
  -4   8  24       32.91       28.83    101.94 o 
  -2   8  24        4.87       20.35    119.53 o 
   0   8  24       15.14        0.00     84.50 o 
 -15   1  25      103.05       45.03     54.77 o 
 -13   1  25        5.58        8.09     51.74 o 
 -11   1  25        7.59       75.04     50.86 o 
  -9   1  25       99.15       89.47     53.48 o 
  -7   1  25      436.37      357.69     92.00 o 
  -5   1  25      445.14      303.18     83.72 o 
  -3   1  25      339.67      278.27    105.62 o 
  -1   1  25       49.34       68.23     70.59 o 
   1   1  25      141.89      209.82    106.63 o 
   3   1  25        7.06       13.91     84.76 o 
   5   1  25       26.65      112.61     88.25 o 
 -16   2  25       12.26       19.82     70.93 o 
 -14   2  25       97.36      202.62     83.13 o 
 -12   2  25      162.80      212.41     78.37 o 
 -10   2  25      161.39      214.27     66.61 o 
  -8   2  25        6.54       10.75     45.24 o 
  -6   2  25       28.19       76.03     56.41 o 
  -4   2  25       46.59      128.74     81.67 o 
  -2   2  25      136.31      113.30     78.04 o 
   0   2  25       54.86      126.40     88.23 o 
   2   2  25      337.68      632.00    163.18 o 
   4   2  25       37.93      175.65    101.58 o 
 -15   3  25        0.07       40.78     72.22 o 
 -13   3  25       68.49      176.53     78.66 o 
 -11   3  25        8.42      105.38     58.24 o 
  -9   3  25      101.54      157.38     59.83 o 
  -7   3  25        0.02       47.06     48.38 o 
  -5   3  25      101.20       83.09     75.14 o 
  -3   3  25      168.17      146.46     88.23 o 
  -1   3  25        0.26        3.35     64.27 o 
   1   3  25       37.88       33.04     77.48 o 
   3   3  25       16.87       46.12     85.12 o 
   5   3  25      123.99      251.20    116.45 o 
 -14   4  25       18.92        0.00     70.66 o 
 -12   4  25      151.56       73.10     67.04 o 
 -10   4  25      115.54       84.27     60.82 o 
  -8   4  25        0.37        6.38     48.18 o 
  -6   4  25      116.71      266.62     70.07 o 
  -4   4  25       60.93      142.44     82.66 o 
  -2   4  25       20.39        0.00     66.80 o 
   0   4  25       82.92      122.95     88.56 o 
   2   4  25      171.54      205.45    107.79 o 
   4   4  25      188.28      168.68    116.57 o 
 -13   5  25       16.55       20.29     63.20 o 
 -11   5  25        0.12       58.20     61.16 o 
  -9   5  25       88.64       69.07     71.62 o 
  -7   5  25       41.30       77.38     57.29 o 
  -5   5  25      154.67      207.21     78.18 o 
  -3   5  25       17.89      138.09     84.82 o 
  -1   5  25       76.29       92.98     84.18 o 
   1   5  25       14.18       62.29    101.09 o 
   3   5  25        2.67       37.18     97.00 o 
 -12   6  25       37.74      164.45     86.91 o 
 -10   6  25       20.97        0.00     69.55 o 
  -8   6  25       22.46       83.31     70.01 o 
  -6   6  25       73.80       29.26     63.25 o 
  -4   6  25       95.72       69.04     88.72 o 
  -2   6  25       40.84       84.77     87.23 o 
   0   6  25       12.02        0.00     78.36 o 
   2   6  25      208.30      318.85    134.15 o 
 -11   7  25        3.33       20.13     79.42 o 
  -9   7  25        0.02       15.74     62.82 o 
  -7   7  25       50.77      170.59     84.38 o 
  -5   7  25       19.38        0.00     82.38 o 
  -3   7  25        2.50        0.00     78.41 o 
  -1   7  25       23.61       94.36     96.04 o 
  -8   8  25        0.70        0.00     77.26 o 
  -6   8  25       39.09       19.44     91.68 o 
  -4   8  25        6.37       22.04    133.51 o 
 -14   0  26       16.37       19.96     82.40 o 
 -12   0  26      221.72      168.54     94.51 o 
 -10   0  26        1.31       75.62     72.38 o 
  -8   0  26     1126.37     1123.77    216.38 o 
  -6   0  26      242.60      254.80    101.25 o 
  -4   0  26      216.68      214.47    132.24 o 
  -2   0  26        0.76       78.84    104.27 o 
   0   0  26        7.87       22.46    102.57 o 
   2   0  26      132.87      222.95    144.54 o 
   4   0  26       72.61       98.33    142.84 o 
 -15   1  26       61.42        6.39     55.81 o 
 -13   1  26      168.09      199.88     71.23 o 
 -11   1  26        0.09        0.00     58.01 o 
  -9   1  26        1.88        0.00     43.94 o 
  -7   1  26        0.19       27.74     48.02 o 
  -5   1  26       44.22        0.00     61.81 o 
  -3   1  26       19.33       93.38     79.95 o 
  -1   1  26       47.97       80.71     93.44 o 
   1   1  26       92.22      173.37    100.29 o 
   3   1  26      140.25       67.03     90.93 o 
 -14   2  26       30.37        0.00     76.67 o 
 -12   2  26       89.89       80.69     57.84 o 
 -10   2  26      128.53      127.38     62.19 o 
  -8   2  26      239.08      436.59     87.23 o 
  -6   2  26       27.62        0.00     45.82 o 
  -4   2  26      105.23      225.85    111.90 o 
  -2   2  26       36.73       79.90     77.79 o 
   0   2  26        7.29        0.00     77.11 o 
   2   2  26       22.14        0.00     77.42 o 
   4   2  26       69.98      117.80     99.06 o 
 -15   3  26       20.05       39.87     81.83 o 
 -13   3  26       36.38       75.64     71.75 o 
 -11   3  26       11.70       81.67     57.16 o 
  -9   3  26      113.47      107.93     57.69 o 
  -7   3  26       26.38       36.07     50.50 o 
  -5   3  26        0.46        0.00     64.29 o 
  -3   3  26       39.78        0.00     76.09 o 
  -1   3  26       21.88       54.25     76.15 o 
   1   3  26      245.48      242.92    113.88 o 
   3   3  26       38.69      131.25    107.47 o 
 -14   4  26       56.14        0.00     76.07 o 
 -12   4  26       57.41      141.38     76.24 o 
 -10   4  26       20.57       97.82     57.08 o 
  -8   4  26        5.75       39.87     50.58 o 
  -6   4  26       21.66       31.29     64.66 o 
  -4   4  26        4.17       73.96     71.65 o 
  -2   4  26       72.88       39.70     81.99 o 
   0   4  26       30.49       35.10     81.34 o 
   2   4  26       77.78      149.71     96.30 o 
 -13   5  26       10.28        0.00     77.59 o 
 -11   5  26       30.04       69.18     71.37 o 
  -9   5  26       42.77      127.58     77.28 o 
  -7   5  26        0.63        0.00     53.39 o 
  -5   5  26       28.35       24.74     79.50 o 
  -3   5  26        0.14       46.39     85.25 o 
  -1   5  26        7.91       23.12     75.41 o 
   1   5  26       33.84       78.18     98.74 o 
 -10   6  26       26.62      125.64     82.91 o 
  -8   6  26        0.04       21.54     70.44 o 
  -6   6  26        0.04       48.03     66.02 o 
  -4   6  26        1.73       57.13     87.56 o 
  -2   6  26       59.85      182.36    113.17 o 
   0   6  26       39.91        0.00     93.45 o 
  -9   7  26      101.76       90.00     86.13 o 
  -7   7  26       23.71        0.00     81.22 o 
  -5   7  26       38.37       14.52     98.31 o 
  -3   7  26        1.56        0.00     85.72 o 
 -13   1  27        2.92       39.24     52.63 o 
 -11   1  27       73.69      131.94     60.66 o 
  -9   1  27        7.16       83.26     56.99 o 
  -7   1  27       64.08        6.27     50.21 o 
  -5   1  27       38.85       77.85     81.57 o 
  -3   1  27        0.01        0.00     64.99 o 
  -1   1  27       41.08       25.03     78.42 o 
   1   1  27      105.33       88.43     88.89 o 
   3   1  27       27.10      129.84    110.84 o 
 -14   2  27        3.68       37.44     73.10 o 
 -12   2  27      138.29      155.47     66.69 o 
 -10   2  27      142.16      170.14     69.34 o 
  -8   2  27        0.15       46.79     50.86 o 
  -6   2  27       14.83       70.49     78.75 o 
  -4   2  27        7.24        0.00     69.76 o 
  -2   2  27      166.49      143.98     96.14 o 
   0   2  27        0.36       24.23     79.25 o 
   2   2  27       56.86       47.21    105.12 o 
 -13   3  27       21.15       53.34     76.78 o 
 -11   3  27      102.63       84.02     62.86 o 
  -9   3  27      140.87      173.05     71.42 o 
  -7   3  27       34.13        9.45     48.38 o 
  -5   3  27        6.75        0.00     71.86 o 
  -3   3  27       19.64       34.42     70.10 o 
  -1   3  27       52.28      201.58    105.64 o 
   1   3  27        2.43        2.87     89.90 o 
 -12   4  27       19.45        0.00     89.63 o 
 -10   4  27       91.15       79.07     58.06 o 
  -8   4  27       29.72       48.50     63.55 o 
  -6   4  27       11.03       94.47     72.33 o 
  -4   4  27       74.75       69.23     91.15 o 
  -2   4  27        4.45       76.72     89.99 o 
   0   4  27       45.65       38.56     90.88 o 
 -11   5  27       57.41      125.13     82.52 o 
  -9   5  27       45.79      137.21     83.02 o 
  -7   5  27       13.78        3.88     65.88 o 
  -5   5  27       21.53       91.13    113.17 o 
  -3   5  27       14.33       95.02     94.17 o 
  -1   5  27        0.78      138.30     98.45 o 
  -8   6  27        0.16        0.00     70.41 o 
  -6   6  27       42.54       70.67     87.20 o 
  -4   6  27       44.99       81.00     91.46 o 
 -12   0  28      210.31      300.25    115.26 o 
 -10   0  28        1.64       93.91     87.77 o 
  -8   0  28      171.84      179.74     96.91 o 
  -6   0  28      882.51      503.97    200.06 o 
  -4   0  28       67.13       38.15    111.90 o 
  -2   0  28       17.65        0.00    126.73 o 
   0   0  28       38.19      161.49    151.74 o 
 -13   1  28       11.26       97.49     75.58 o 
 -11   1  28      195.13      205.38     70.40 o 
  -9   1  28       17.53        0.00     50.66 o 
  -7   1  28       75.96       48.56     81.77 o 
  -5   1  28      139.47      121.35     99.20 o 
  -3   1  28       96.22      210.97    114.66 o 
  -1   1  28       59.32        0.00    102.57 o 
   1   1  28       39.28      154.41    101.31 o 
 -12   2  28      159.20      220.69     80.01 o 
 -10   2  28        0.96       11.35     52.83 o 
  -8   2  28        0.61        0.00     61.66 o 
  -6   2  28        3.26        0.00     85.06 o 
  -4   2  28       31.85       88.80     96.69 o 
  -2   2  28       58.96        7.51     74.94 o 
   0   2  28      234.35      210.54    125.84 o 
 -11   3  28        0.00       21.08     62.80 o 
  -9   3  28        0.04       24.57     61.74 o 
  -7   3  28        7.08       98.14     89.90 o 
  -5   3  28       21.51       10.24     83.26 o 
  -3   3  28        6.50       45.70     76.27 o 
  -1   3  28       76.89      181.78    108.87 o 
 -10   4  28       91.07      191.25     91.30 o 
  -8   4  28       10.55       40.16     64.90 o 
  -6   4  28        4.60        6.11     79.62 o 
  -4   4  28       21.75       23.54     89.28 o 
  -2   4  28       20.23        0.00     91.39 o 
  -9   5  28        8.06       45.15     75.86 o 
  -7   5  28        0.38       12.55     71.53 o 
  -5   5  28       33.91       86.56     98.71 o 
  -3   5  28      123.23      266.40    127.38 o 
 -11   1  29        7.48       77.71     62.27 o 
  -9   1  29      203.69      237.60     82.53 o 
  -7   1  29     1411.52     1504.99    245.39 o 
  -5   1  29      615.61      408.86    144.45 o 
  -3   1  29        7.24       30.19    102.15 o 
  -1   1  29       87.28      109.22    113.89 o 
 -10   2  29       87.82       40.56     61.30 o 
  -8   2  29       35.21        2.40     69.73 o 
  -6   2  29        7.70       38.31     98.06 o 
  -4   2  29        0.93        0.00     75.50 o 
  -2   2  29        6.78       82.97    104.71 o 
  -9   3  29        2.90       40.51     65.11 o 
  -7   3  29       21.41       47.92     95.61 o 
  -5   3  29        2.09       76.88     94.73 o 
  -3   3  29       19.95       96.97    102.95 o 
  -6   4  29       20.84        0.00     93.06 o 
  -8   0  30      857.65      712.93    266.61 o 
  -6   0  30      218.57      242.87    203.03 o 
  -7   1  30        8.92       12.94    101.20 o 
  -5   1  30       19.19       93.27    101.38 o 
                                                 
